# Supplementary material for: Genome-Wide Identification and Characterization of TCP Gene Family Members in Melastoma candidum
Source: Molecules. 2022 Dec 18;27(24):9036. doi: 10.3390/molecules27249036 (PMC9787641; doi:10.3390/molecules27249036)
Supplement: Supplementary file 1 [file molecules-27-09036-s001.zip › Supplementary Tables.xlsx]

## Sheet: Table S1
Table S1. Identified cis-elements in promoter region of TCP genes
Gene ID	Motif name	Motif sequence	Position	Annotation
McaTCP1	GARE-motif	TCTGTTG	363	gibberellin-responsive element
McaTCP1	G-box	CACGTG	746	cis-acting regulatory element involved in light responsiveness
McaTCP1	G-box	TACGTG	1522	cis-acting regulatory element involved in light responsiveness
McaTCP1	CGTCA-motif	CGTCA	557	cis-acting regulatory element involved in the MeJA-responsiveness
McaTCP1	TGA-element	AACGAC	296	auxin-responsive element
McaTCP1	TGA-element	AACGAC	918	auxin-responsive element
McaTCP1	TGA-element	AACGAC	1728	auxin-responsive element
McaTCP1	G-Box	CACGTG	746	cis-acting regulatory element involved in light responsiveness
McaTCP1	ABRE	CGCACGTGTC	744	cis-acting element involved in the abscisic acid responsiveness
McaTCP1	ABRE	CACGTG	746	cis-acting element involved in the abscisic acid responsiveness
McaTCP1	ABRE	ACGTG	747	cis-acting element involved in the abscisic acid responsiveness
McaTCP1	ABRE	AACCCGG	1102	cis-acting element involved in the abscisic acid responsiveness
McaTCP1	ABRE	ACGTG	1523	cis-acting element involved in the abscisic acid responsiveness
McaTCP1	TGACG-motif	TGACG	557	cis-acting regulatory element involved in the MeJA-responsiveness
McaTCP1	LTR	CCGAAA	790	cis-acting element involved in low-temperature responsiveness
McaTCP1	MBS	CAACTG	2483	MYB binding site involved in drought-inducibility
McaTCP10	G-Box	CACGTG	8	cis-acting regulatory element involved in light responsiveness
McaTCP10	G-Box	CACGTT	2283	cis-acting regulatory element involved in light responsiveness
McaTCP10	LTR	CCGAAA	2078	cis-acting element involved in low-temperature responsiveness
McaTCP10	MBS	CAACTG	265	MYB binding site involved in drought-inducibility
McaTCP10	MBS	CAACTG	1952	MYB binding site involved in drought-inducibility
McaTCP10	MBS	CAACTG	3450	MYB binding site involved in drought-inducibility
McaTCP10	ABRE	GACACGTGGC	6	cis-acting element involved in the abscisic acid responsiveness
McaTCP10	ABRE	CACGTG	8	cis-acting element involved in the abscisic acid responsiveness
McaTCP10	ABRE	ACGTG	9	cis-acting element involved in the abscisic acid responsiveness
McaTCP10	ABRE	AACCCGG	794	cis-acting element involved in the abscisic acid responsiveness
McaTCP10	ABRE	ACGTG	2284	cis-acting element involved in the abscisic acid responsiveness
McaTCP10	ABRE	ACGTG	2438	cis-acting element involved in the abscisic acid responsiveness
McaTCP10	ABRE	ACGTG	3385	cis-acting element involved in the abscisic acid responsiveness
McaTCP10	ABRE	GCCGCGTGGC	3414	cis-acting element involved in the abscisic acid responsiveness
McaTCP10	TGACG-motif	TGACG	2168	cis-acting regulatory element involved in the MeJA-responsiveness
McaTCP10	TGACG-motif	TGACG	2402	cis-acting regulatory element involved in the MeJA-responsiveness
McaTCP10	TGACG-motif	TGACG	2641	cis-acting regulatory element involved in the MeJA-responsiveness
McaTCP10	TGACG-motif	TGACG	2927	cis-acting regulatory element involved in the MeJA-responsiveness
McaTCP10	TGACG-motif	TGACG	2933	cis-acting regulatory element involved in the MeJA-responsiveness
McaTCP10	TGACG-motif	TGACG	3613	cis-acting regulatory element involved in the MeJA-responsiveness
McaTCP10	TGACG-motif	TGACG	3758	cis-acting regulatory element involved in the MeJA-responsiveness
McaTCP10	O2-site	GATGACATGG	629	cis-acting regulatory element involved in zein metabolism regulation
McaTCP10	O2-site	GATGATGTGG	938	cis-acting regulatory element involved in zein metabolism regulation
McaTCP10	O2-site	GTTGACGTGA	2612	cis-acting regulatory element involved in zein metabolism regulation
McaTCP10	P-box	CCTTTTG	1160	gibberellin-responsive element
McaTCP10	P-box	CCTTTTG	3054	gibberellin-responsive element
McaTCP10	P-box	CCTTTTG	3156	gibberellin-responsive element
McaTCP10	CGTCA-motif	CGTCA	2168	cis-acting regulatory element involved in the MeJA-responsiveness
McaTCP10	CGTCA-motif	CGTCA	2402	cis-acting regulatory element involved in the MeJA-responsiveness
McaTCP10	CGTCA-motif	CGTCA	2641	cis-acting regulatory element involved in the MeJA-responsiveness
McaTCP10	CGTCA-motif	CGTCA	2927	cis-acting regulatory element involved in the MeJA-responsiveness
McaTCP10	CGTCA-motif	CGTCA	2933	cis-acting regulatory element involved in the MeJA-responsiveness
McaTCP10	CGTCA-motif	CGTCA	3613	cis-acting regulatory element involved in the MeJA-responsiveness
McaTCP10	CGTCA-motif	CGTCA	3758	cis-acting regulatory element involved in the MeJA-responsiveness
McaTCP10	G-box	GCCACGTGGA	6	cis-acting regulatory element involved in light responsiveness
McaTCP10	G-box	CACGTG	8	cis-acting regulatory element involved in light responsiveness
McaTCP10	G-box	CACGTC	2438	cis-acting regulatory element involved in light responsiveness
McaTCP10	G-box	TACGTG	3384	cis-acting regulatory element involved in light responsiveness
McaTCP10	G-box	CACGAC	3683	cis-acting regulatory element involved in light responsiveness
McaTCP10	G-box	CACGAC	3825	cis-acting regulatory element involved in light responsiveness
McaTCP10	TGA-element	AACGAC	2523	auxin-responsive element
McaTCP10	TGA-element	AACGAC	2973	auxin-responsive element
McaTCP11	G-Box	CACGTT	292	cis-acting regulatory element involved in light responsiveness
McaTCP11	G-Box	CACGTT	849	cis-acting regulatory element involved in light responsiveness
McaTCP11	G-Box	CACGTG	1023	cis-acting regulatory element involved in light responsiveness
McaTCP11	G-Box	CACGTG	1321	cis-acting regulatory element involved in light responsiveness
McaTCP11	G-Box	CACGTG	3000	cis-acting regulatory element involved in light responsiveness
McaTCP11	TCA-element	TCAGAAGAGG	2746	cis-acting element involved in salicylic acid responsiveness
McaTCP11	MBS	CAACTG	2840	MYB binding site involved in drought-inducibility
McaTCP11	MBS	CAACTG	3237	MYB binding site involved in drought-inducibility
McaTCP11	TGACG-motif	TGACG	99	cis-acting regulatory element involved in the MeJA-responsiveness
McaTCP11	TGACG-motif	TGACG	251	cis-acting regulatory element involved in the MeJA-responsiveness
McaTCP11	TGACG-motif	TGACG	452	cis-acting regulatory element involved in the MeJA-responsiveness
McaTCP11	TGACG-motif	TGACG	490	cis-acting regulatory element involved in the MeJA-responsiveness
McaTCP11	TGACG-motif	TGACG	495	cis-acting regulatory element involved in the MeJA-responsiveness
McaTCP11	TGACG-motif	TGACG	2648	cis-acting regulatory element involved in the MeJA-responsiveness
McaTCP11	ABRE	TACGTGTC	18	cis-acting element involved in the abscisic acid responsiveness
McaTCP11	ABRE	ACGTG	20	cis-acting element involved in the abscisic acid responsiveness
McaTCP11	ABRE	ACGTG	292	cis-acting element involved in the abscisic acid responsiveness
McaTCP11	ABRE	ACGTG	493	cis-acting element involved in the abscisic acid responsiveness
McaTCP11	ABRE	ACGTG	849	cis-acting element involved in the abscisic acid responsiveness
McaTCP11	ABRE	CACGTG	1023	cis-acting element involved in the abscisic acid responsiveness
McaTCP11	ABRE	ACGTG	1024	cis-acting element involved in the abscisic acid responsiveness
McaTCP11	ABRE	CACGTG	1321	cis-acting element involved in the abscisic acid responsiveness
McaTCP11	ABRE	ACGTG	1322	cis-acting element involved in the abscisic acid responsiveness
McaTCP11	ABRE	CGTACGTGCA	2998	cis-acting element involved in the abscisic acid responsiveness
McaTCP11	ABRE	CACGTG	3000	cis-acting element involved in the abscisic acid responsiveness
McaTCP11	ABRE	ACGTG	3001	cis-acting element involved in the abscisic acid responsiveness
McaTCP11	O2-site	GATGACATGG	481	cis-acting regulatory element involved in zein metabolism regulation
McaTCP11	O2-site	GTTGACGTGA	492	cis-acting regulatory element involved in zein metabolism regulation
McaTCP11	O2-site	GTTGACGTGA	2645	cis-acting regulatory element involved in zein metabolism regulation
McaTCP11	P-box	CCTTTTG	1066	gibberellin-responsive element
McaTCP11	P-box	CCTTTTG	1808	gibberellin-responsive element
McaTCP11	CGTCA-motif	CGTCA	99	cis-acting regulatory element involved in the MeJA-responsiveness
McaTCP11	CGTCA-motif	CGTCA	251	cis-acting regulatory element involved in the MeJA-responsiveness
McaTCP11	CGTCA-motif	CGTCA	452	cis-acting regulatory element involved in the MeJA-responsiveness
McaTCP11	CGTCA-motif	CGTCA	490	cis-acting regulatory element involved in the MeJA-responsiveness
McaTCP11	CGTCA-motif	CGTCA	495	cis-acting regulatory element involved in the MeJA-responsiveness
McaTCP11	CGTCA-motif	CGTCA	2648	cis-acting regulatory element involved in the MeJA-responsiveness
McaTCP11	G-box	ACACGTG(G/t)CACC	19	cis-acting regulatory element involved in light responsiveness
McaTCP11	G-box	TACGTG	20	cis-acting regulatory element involved in light responsiveness
McaTCP11	G-box	CACGTC	493	cis-acting regulatory element involved in light responsiveness
McaTCP11	G-box	ACACGTGT	1022	cis-acting regulatory element involved in light responsiveness
McaTCP11	G-box	CACGTG	1023	cis-acting regulatory element involved in light responsiveness
McaTCP11	G-box	CACGTG	1321	cis-acting regulatory element involved in light responsiveness
McaTCP11	G-box	CACGAC	1865	cis-acting regulatory element involved in light responsiveness
McaTCP11	G-box	CACGTG	3000	cis-acting regulatory element involved in light responsiveness
McaTCP11	G-box	CACGAC	3384	cis-acting regulatory element involved in light responsiveness
McaTCP11	TGA-element	AACGAC	3363	auxin-responsive element
McaTCP12a	TGA-element	AACGAC	1023	auxin-responsive element
McaTCP12a	TGA-element	AACGAC	1268	auxin-responsive element
McaTCP12a	G-box	TACGTG	32	cis-acting regulatory element involved in light responsiveness
McaTCP12a	G-box	CACGTC	60	cis-acting regulatory element involved in light responsiveness
McaTCP12a	G-box	CACGTC	453	cis-acting regulatory element involved in light responsiveness
McaTCP12a	G-box	TACGTG	509	cis-acting regulatory element involved in light responsiveness
McaTCP12a	G-box	CACGTC	981	cis-acting regulatory element involved in light responsiveness
McaTCP12a	G-box	CACGTC	1032	cis-acting regulatory element involved in light responsiveness
McaTCP12a	G-box	CACGTC	1048	cis-acting regulatory element involved in light responsiveness
McaTCP12a	G-box	CACGTC	1099	cis-acting regulatory element involved in light responsiveness
McaTCP12a	G-box	CACGAC	2199	cis-acting regulatory element involved in light responsiveness
McaTCP12a	TC-rich repeats	ATTCTCTAAC	1946	cis-acting element involved in defense and stress responsiveness
McaTCP12a	CGTCA-motif	CGTCA	62	cis-acting regulatory element involved in the MeJA-responsiveness
McaTCP12a	CGTCA-motif	CGTCA	313	cis-acting regulatory element involved in the MeJA-responsiveness
McaTCP12a	CGTCA-motif	CGTCA	349	cis-acting regulatory element involved in the MeJA-responsiveness
McaTCP12a	CGTCA-motif	CGTCA	690	cis-acting regulatory element involved in the MeJA-responsiveness
McaTCP12a	CGTCA-motif	CGTCA	743	cis-acting regulatory element involved in the MeJA-responsiveness
McaTCP12a	CGTCA-motif	CGTCA	821	cis-acting regulatory element involved in the MeJA-responsiveness
McaTCP12a	CGTCA-motif	CGTCA	1098	cis-acting regulatory element involved in the MeJA-responsiveness
McaTCP12a	CGTCA-motif	CGTCA	2162	cis-acting regulatory element involved in the MeJA-responsiveness
McaTCP12a	GARE-motif	TCTGTTG	839	gibberellin-responsive element
McaTCP12a	O2-site	GATGATGTGG	2789	cis-acting regulatory element involved in zein metabolism regulation
McaTCP12a	TGACG-motif	TGACG	62	cis-acting regulatory element involved in the MeJA-responsiveness
McaTCP12a	TGACG-motif	TGACG	313	cis-acting regulatory element involved in the MeJA-responsiveness
McaTCP12a	TGACG-motif	TGACG	349	cis-acting regulatory element involved in the MeJA-responsiveness
McaTCP12a	TGACG-motif	TGACG	690	cis-acting regulatory element involved in the MeJA-responsiveness
McaTCP12a	TGACG-motif	TGACG	743	cis-acting regulatory element involved in the MeJA-responsiveness
McaTCP12a	TGACG-motif	TGACG	821	cis-acting regulatory element involved in the MeJA-responsiveness
McaTCP12a	TGACG-motif	TGACG	1098	cis-acting regulatory element involved in the MeJA-responsiveness
McaTCP12a	TGACG-motif	TGACG	2162	cis-acting regulatory element involved in the MeJA-responsiveness
McaTCP12a	ABRE	ACGTG	33	cis-acting element involved in the abscisic acid responsiveness
McaTCP12a	ABRE	ACGTG	60	cis-acting element involved in the abscisic acid responsiveness
McaTCP12a	ABRE	ACGTG	454	cis-acting element involved in the abscisic acid responsiveness
McaTCP12a	ABRE	ACGTG	510	cis-acting element involved in the abscisic acid responsiveness
McaTCP12a	ABRE	ACGTG	982	cis-acting element involved in the abscisic acid responsiveness
McaTCP12a	ABRE	ACGTG	1033	cis-acting element involved in the abscisic acid responsiveness
McaTCP12a	ABRE	ACGTG	1049	cis-acting element involved in the abscisic acid responsiveness
McaTCP12a	ABRE	ACGTG	1100	cis-acting element involved in the abscisic acid responsiveness
McaTCP12a	LTR	CCGAAA	1717	cis-acting element involved in low-temperature responsiveness
McaTCP12a	MBS	CAACTG	730	MYB binding site involved in drought-inducibility
McaTCP12a	MBS	CAACTG	2112	MYB binding site involved in drought-inducibility
McaTCP12a	MBS	CAACTG	2244	MYB binding site involved in drought-inducibility
McaTCP12a	TCA-element	CCATCTTTTT	1849	cis-acting element involved in salicylic acid responsiveness
McaTCP12b	O2-site	GATGACATGG	184	cis-acting regulatory element involved in zein metabolism regulation
McaTCP12b	P-box	CCTTTTG	2067	gibberellin-responsive element
McaTCP12b	G-box	CACGTC	145	cis-acting regulatory element involved in light responsiveness
McaTCP12b	G-box	CACGTG	1498	cis-acting regulatory element involved in light responsiveness
McaTCP12b	G-box	CACGTG	1562	cis-acting regulatory element involved in light responsiveness
McaTCP12b	G-box	CACGTG	2115	cis-acting regulatory element involved in light responsiveness
McaTCP12b	G-box	CACGTG	2822	cis-acting regulatory element involved in light responsiveness
McaTCP12b	TC-rich repeats	GTTTTCTTAC	1331	cis-acting element involved in defense and stress responsiveness
McaTCP12b	TATC-box	TATCCCA	44	cis-acting element involved in gibberellin-responsiveness
McaTCP12b	CGTCA-motif	CGTCA	147	cis-acting regulatory element involved in the MeJA-responsiveness
McaTCP12b	CGTCA-motif	CGTCA	1744	cis-acting regulatory element involved in the MeJA-responsiveness
McaTCP12b	TGA-element	AACGAC	1373	auxin-responsive element
McaTCP12b	TGA-element	AACGAC	2154	auxin-responsive element
McaTCP12b	G-Box	CACGTT	49	cis-acting regulatory element involved in light responsiveness
McaTCP12b	G-Box	CACGTT	517	cis-acting regulatory element involved in light responsiveness
McaTCP12b	G-Box	CACGTG	1498	cis-acting regulatory element involved in light responsiveness
McaTCP12b	G-Box	CACGTG	1562	cis-acting regulatory element involved in light responsiveness
McaTCP12b	G-Box	CACGTG	2115	cis-acting regulatory element involved in light responsiveness
McaTCP12b	G-Box	CACGTT	2708	cis-acting regulatory element involved in light responsiveness
McaTCP12b	G-Box	CACGTG	2822	cis-acting regulatory element involved in light responsiveness
McaTCP12b	TGACG-motif	TGACG	147	cis-acting regulatory element involved in the MeJA-responsiveness
McaTCP12b	TGACG-motif	TGACG	1744	cis-acting regulatory element involved in the MeJA-responsiveness
McaTCP12b	ABRE	ACGTG	49	cis-acting element involved in the abscisic acid responsiveness
McaTCP12b	ABRE	ACGTG	145	cis-acting element involved in the abscisic acid responsiveness
McaTCP12b	ABRE	ACGTG	517	cis-acting element involved in the abscisic acid responsiveness
McaTCP12b	ABRE	CACGTG	1498	cis-acting element involved in the abscisic acid responsiveness
McaTCP12b	ABRE	ACGTG	1499	cis-acting element involved in the abscisic acid responsiveness
McaTCP12b	ABRE	CACGTG	1562	cis-acting element involved in the abscisic acid responsiveness
McaTCP12b	ABRE	ACGTG	1563	cis-acting element involved in the abscisic acid responsiveness
McaTCP12b	ABRE	CACGTG	2115	cis-acting element involved in the abscisic acid responsiveness
McaTCP12b	ABRE	ACGTG	2116	cis-acting element involved in the abscisic acid responsiveness
McaTCP12b	ABRE	ACGTG	2709	cis-acting element involved in the abscisic acid responsiveness
McaTCP12b	ABRE	CACGTG	2822	cis-acting element involved in the abscisic acid responsiveness
McaTCP12b	ABRE	ACGTG	2823	cis-acting element involved in the abscisic acid responsiveness
McaTCP12b	LTR	CCGAAA	1758	cis-acting element involved in low-temperature responsiveness
McaTCP12b	MBS	CAACTG	164	MYB binding site involved in drought-inducibility
McaTCP12c	TC-rich repeats	ATTCTCTAAC	350	cis-acting element involved in defense and stress responsiveness
McaTCP12c	TC-rich repeats	GTTTTCTTAC	367	cis-acting element involved in defense and stress responsiveness
McaTCP12c	TC-rich repeats	GTTTTCTTAC	2389	cis-acting element involved in defense and stress responsiveness
McaTCP12c	CGTCA-motif	CGTCA	635	cis-acting regulatory element involved in the MeJA-responsiveness
McaTCP12c	CGTCA-motif	CGTCA	1679	cis-acting regulatory element involved in the MeJA-responsiveness
McaTCP12c	CGTCA-motif	CGTCA	2189	cis-acting regulatory element involved in the MeJA-responsiveness
McaTCP12c	G-box	CACGTC	15	cis-acting regulatory element involved in light responsiveness
McaTCP12c	G-box	CACGTG	107	cis-acting regulatory element involved in light responsiveness
McaTCP12c	G-box	CACGTG	347	cis-acting regulatory element involved in light responsiveness
McaTCP12c	G-box	CACGAC	2040	cis-acting regulatory element involved in light responsiveness
McaTCP12c	G-Box	CACGTG	107	cis-acting regulatory element involved in light responsiveness
McaTCP12c	G-Box	CACGTG	347	cis-acting regulatory element involved in light responsiveness
McaTCP12c	G-Box	CACGTT	588	cis-acting regulatory element involved in light responsiveness
McaTCP12c	G-Box	CACGTT	1446	cis-acting regulatory element involved in light responsiveness
McaTCP12c	SARE	TTCGACCATCTT	1118	cis-acting element involved in salicylic acid responsiveness
McaTCP12c	LTR	CCGAAA	974	cis-acting element involved in low-temperature responsiveness
McaTCP12c	MBS	CAACTG	2863	MYB binding site involved in drought-inducibility
McaTCP12c	ABRE	ACGTG	16	cis-acting element involved in the abscisic acid responsiveness
McaTCP12c	ABRE	CACGTG	107	cis-acting element involved in the abscisic acid responsiveness
McaTCP12c	ABRE	ACGTG	108	cis-acting element involved in the abscisic acid responsiveness
McaTCP12c	ABRE	CACGTG	347	cis-acting element involved in the abscisic acid responsiveness
McaTCP12c	ABRE	ACGTG	348	cis-acting element involved in the abscisic acid responsiveness
McaTCP12c	ABRE	ACGTG	588	cis-acting element involved in the abscisic acid responsiveness
McaTCP12c	ABRE	AACCCGG	1157	cis-acting element involved in the abscisic acid responsiveness
McaTCP12c	ABRE	ACGTG	1446	cis-acting element involved in the abscisic acid responsiveness
McaTCP12c	ABRE	GCAACGTGTC	2807	cis-acting element involved in the abscisic acid responsiveness
McaTCP12c	TGA-box	TGACGTAA	2186	part of an auxin-responsive element
McaTCP12c	TGACG-motif	TGACG	635	cis-acting regulatory element involved in the MeJA-responsiveness
McaTCP12c	TGACG-motif	TGACG	1679	cis-acting regulatory element involved in the MeJA-responsiveness
McaTCP12c	TGACG-motif	TGACG	2189	cis-acting regulatory element involved in the MeJA-responsiveness
McaTCP12d	P-box	CCTTTTG	334	gibberellin-responsive element
McaTCP12d	P-box	CCTTTTG	2666	gibberellin-responsive element
McaTCP12d	O2-site	GATGA(C/T)(A/G)TG(A/G)	1273	cis-acting regulatory element involved in zein metabolism regulation
McaTCP12d	TGA-element	AACGAC	341	auxin-responsive element
McaTCP12d	TGA-element	AACGAC	780	auxin-responsive element
McaTCP12d	TGA-element	AACGAC	2390	auxin-responsive element
McaTCP12d	TGA-element	AACGAC	2562	auxin-responsive element
McaTCP12d	TGA-element	AACGAC	2891	auxin-responsive element
McaTCP12d	G-box	CACGAC	347	cis-acting regulatory element involved in light responsiveness
McaTCP12d	G-box	CACGTG	845	cis-acting regulatory element involved in light responsiveness
McaTCP12d	G-box	GCCACGTGGA	1152	cis-acting regulatory element involved in light responsiveness
McaTCP12d	G-box	CACGTG	1154	cis-acting regulatory element involved in light responsiveness
McaTCP12d	G-box	CACGAC	1499	cis-acting regulatory element involved in light responsiveness
McaTCP12d	G-box	CACGAC	1618	cis-acting regulatory element involved in light responsiveness
McaTCP12d	G-box	CACGTC	2466	cis-acting regulatory element involved in light responsiveness
McaTCP12d	CGTCA-motif	CGTCA	506	cis-acting regulatory element involved in the MeJA-responsiveness
McaTCP12d	CGTCA-motif	CGTCA	2183	cis-acting regulatory element involved in the MeJA-responsiveness
McaTCP12d	CGTCA-motif	CGTCA	2627	cis-acting regulatory element involved in the MeJA-responsiveness
McaTCP12d	TATC-box	TATCCCA	303	cis-acting element involved in gibberellin-responsiveness
McaTCP12d	TC-rich repeats	GTTTTCTTAC	2383	cis-acting element involved in defense and stress responsiveness
McaTCP12d	G-Box	CACGTG	845	cis-acting regulatory element involved in light responsiveness
McaTCP12d	G-Box	CACGTG	1154	cis-acting regulatory element involved in light responsiveness
McaTCP12d	TGA-box	TGACGTAA	2180	part of an auxin-responsive element
McaTCP12d	ABRE	CACGTG	845	cis-acting element involved in the abscisic acid responsiveness
McaTCP12d	ABRE	ACGTG	846	cis-acting element involved in the abscisic acid responsiveness
McaTCP12d	ABRE	CACGTG	1154	cis-acting element involved in the abscisic acid responsiveness
McaTCP12d	ABRE	ACGTG	1155	cis-acting element involved in the abscisic acid responsiveness
McaTCP12d	ABRE	ACGTG	2467	cis-acting element involved in the abscisic acid responsiveness
McaTCP12d	TGACG-motif	TGACG	506	cis-acting regulatory element involved in the MeJA-responsiveness
McaTCP12d	TGACG-motif	TGACG	2183	cis-acting regulatory element involved in the MeJA-responsiveness
McaTCP12d	TGACG-motif	TGACG	2627	cis-acting regulatory element involved in the MeJA-responsiveness
McaTCP12d	LTR	CCGAAA	419	cis-acting element involved in low-temperature responsiveness
McaTCP12d	LTR	CCGAAA	1193	cis-acting element involved in low-temperature responsiveness
McaTCP12e	G-box	CACGTC	1444	cis-acting regulatory element involved in light responsiveness
McaTCP12e	G-box	CACGTG	1700	cis-acting regulatory element involved in light responsiveness
McaTCP12e	G-box	CACGTG	2656	cis-acting regulatory element involved in light responsiveness
McaTCP12e	CGTCA-motif	CGTCA	2144	cis-acting regulatory element involved in the MeJA-responsiveness
McaTCP12e	CGTCA-motif	CGTCA	2215	cis-acting regulatory element involved in the MeJA-responsiveness
McaTCP12e	TATC-box	TATCCCA	960	cis-acting element involved in gibberellin-responsiveness
McaTCP12e	TATC-box	TATCCCA	1832	cis-acting element involved in gibberellin-responsiveness
McaTCP12e	TC-rich repeats	GTTTTCTTAC	275	cis-acting element involved in defense and stress responsiveness
McaTCP12e	TGA-element	AACGAC	2186	auxin-responsive element
McaTCP12e	O2-site	GATGA(C/T)(A/G)TG(A/G)	1893	cis-acting regulatory element involved in zein metabolism regulation
McaTCP12e	TCA-element	CCATCTTTTT	606	cis-acting element involved in salicylic acid responsiveness
McaTCP12e	TCA-element	CCATCTTTTT	1062	cis-acting element involved in salicylic acid responsiveness
McaTCP12e	TCA-element	CCATCTTTTT	1847	cis-acting element involved in salicylic acid responsiveness
McaTCP12e	TGACG-motif	TGACG	2144	cis-acting regulatory element involved in the MeJA-responsiveness
McaTCP12e	TGACG-motif	TGACG	2215	cis-acting regulatory element involved in the MeJA-responsiveness
McaTCP12e	ABRE	GCAACGTGTC	131	cis-acting element involved in the abscisic acid responsiveness
McaTCP12e	ABRE	ACGTG	133	cis-acting element involved in the abscisic acid responsiveness
McaTCP12e	ABRE	ACGTG	826	cis-acting element involved in the abscisic acid responsiveness
McaTCP12e	ABRE	ACGTG	1444	cis-acting element involved in the abscisic acid responsiveness
McaTCP12e	ABRE	CACGTG	1700	cis-acting element involved in the abscisic acid responsiveness
McaTCP12e	ABRE	ACGTG	1701	cis-acting element involved in the abscisic acid responsiveness
McaTCP12e	ABRE	CACGTG	2656	cis-acting element involved in the abscisic acid responsiveness
McaTCP12e	ABRE	ACGTG	2657	cis-acting element involved in the abscisic acid responsiveness
McaTCP12e	MBS	CAACTG	383	MYB binding site involved in drought-inducibility
McaTCP12e	LTR	CCGAAA	299	cis-acting element involved in low-temperature responsiveness
McaTCP12e	LTR	CCGAAA	1603	cis-acting element involved in low-temperature responsiveness
McaTCP12e	G-Box	CACGTT	133	cis-acting regulatory element involved in light responsiveness
McaTCP12e	G-Box	CACGTT	826	cis-acting regulatory element involved in light responsiveness
McaTCP12e	G-Box	CACGTG	1700	cis-acting regulatory element involved in light responsiveness
McaTCP12e	G-Box	CACGTG	2656	cis-acting regulatory element involved in light responsiveness
McaTCP13	G-Box	CACGTG	1646	cis-acting regulatory element involved in light responsiveness
McaTCP13	GARE-motif	TCTGTTG	727	gibberellin-responsive element
McaTCP13	MBS	CAACTG	1051	MYB binding site involved in drought-inducibility
McaTCP13	MBS	CAACTG	2238	MYB binding site involved in drought-inducibility
McaTCP13	LTR	CCGAAA	264	cis-acting element involved in low-temperature responsiveness
McaTCP13	LTR	CCGAAA	502	cis-acting element involved in low-temperature responsiveness
McaTCP13	LTR	CCGAAA	545	cis-acting element involved in low-temperature responsiveness
McaTCP13	LTR	CCGAAA	1203	cis-acting element involved in low-temperature responsiveness
McaTCP13	LTR	CCGAAA	2674	cis-acting element involved in low-temperature responsiveness
McaTCP13	TGA-element	AACGAC	105	auxin-responsive element
McaTCP13	TGA-element	AACGAC	2577	auxin-responsive element
McaTCP13	TGACG-motif	TGACG	469	cis-acting regulatory element involved in the MeJA-responsiveness
McaTCP13	TGACG-motif	TGACG	1615	cis-acting regulatory element involved in the MeJA-responsiveness
McaTCP13	TGACG-motif	TGACG	2186	cis-acting regulatory element involved in the MeJA-responsiveness
McaTCP13	TGACG-motif	TGACG	2496	cis-acting regulatory element involved in the MeJA-responsiveness
McaTCP13	ABRE	ACGTG	92	cis-acting element involved in the abscisic acid responsiveness
McaTCP13	ABRE	ACGTG	903	cis-acting element involved in the abscisic acid responsiveness
McaTCP13	ABRE	ACGTG	1613	cis-acting element involved in the abscisic acid responsiveness
McaTCP13	ABRE	CACGTG	1646	cis-acting element involved in the abscisic acid responsiveness
McaTCP13	ABRE	ACGTG	1647	cis-acting element involved in the abscisic acid responsiveness
McaTCP13	CGTCA-motif	CGTCA	469	cis-acting regulatory element involved in the MeJA-responsiveness
McaTCP13	CGTCA-motif	CGTCA	1615	cis-acting regulatory element involved in the MeJA-responsiveness
McaTCP13	CGTCA-motif	CGTCA	2186	cis-acting regulatory element involved in the MeJA-responsiveness
McaTCP13	CGTCA-motif	CGTCA	2496	cis-acting regulatory element involved in the MeJA-responsiveness
McaTCP13	G-box	TACGTG	92	cis-acting regulatory element involved in light responsiveness
McaTCP13	G-box	TACGTG	903	cis-acting regulatory element involved in light responsiveness
McaTCP13	G-box	CACGAC	1174	cis-acting regulatory element involved in light responsiveness
McaTCP13	G-box	CACGTC	1613	cis-acting regulatory element involved in light responsiveness
McaTCP13	G-box	CACGTG	1646	cis-acting regulatory element involved in light responsiveness
McaTCP13	G-box	CACGAC	2102	cis-acting regulatory element involved in light responsiveness
McaTCP13	G-box	CACGAC	2286	cis-acting regulatory element involved in light responsiveness
McaTCP13	TCA-element	CCATCTTTTT	1234	cis-acting element involved in salicylic acid responsiveness
McaTCP14	O2-site	GATGATGTGG	1018	cis-acting regulatory element involved in zein metabolism regulation
McaTCP14	O2-site	GATGATGTGG	2211	cis-acting regulatory element involved in zein metabolism regulation
McaTCP14	P-box	CCTTTTG	1793	gibberellin-responsive element
McaTCP14	G-box	CACGAC	711	cis-acting regulatory element involved in light responsiveness
McaTCP14	G-box	CACGTG	1191	cis-acting regulatory element involved in light responsiveness
McaTCP14	G-box	CACGAC	2750	cis-acting regulatory element involved in light responsiveness
McaTCP14	G-box	CACGTC	2987	cis-acting regulatory element involved in light responsiveness
McaTCP14	G-box	CACGTG	2997	cis-acting regulatory element involved in light responsiveness
McaTCP14	G-box	CACGAC	3384	cis-acting regulatory element involved in light responsiveness
McaTCP14	CGTCA-motif	CGTCA	1834	cis-acting regulatory element involved in the MeJA-responsiveness
McaTCP14	CGTCA-motif	CGTCA	2639	cis-acting regulatory element involved in the MeJA-responsiveness
McaTCP14	CGTCA-motif	CGTCA	3381	cis-acting regulatory element involved in the MeJA-responsiveness
McaTCP14	TATC-box	TATCCCA	889	cis-acting element involved in gibberellin-responsiveness
McaTCP14	TGA-element	AACGAC	2600	auxin-responsive element
McaTCP14	TGA-element	AACGAC	2922	auxin-responsive element
McaTCP14	TGA-element	AACGAC	3363	auxin-responsive element
McaTCP14	G-Box	CACGTT	511	cis-acting regulatory element involved in light responsiveness
McaTCP14	G-Box	CACGTG	1191	cis-acting regulatory element involved in light responsiveness
McaTCP14	G-Box	CACGTT	1361	cis-acting regulatory element involved in light responsiveness
McaTCP14	G-Box	CACGTG	2997	cis-acting regulatory element involved in light responsiveness
McaTCP14	TCA-element	CCATCTTTTT	102	cis-acting element involved in salicylic acid responsiveness
McaTCP14	TGACG-motif	TGACG	1834	cis-acting regulatory element involved in the MeJA-responsiveness
McaTCP14	TGACG-motif	TGACG	2639	cis-acting regulatory element involved in the MeJA-responsiveness
McaTCP14	TGACG-motif	TGACG	3381	cis-acting regulatory element involved in the MeJA-responsiveness
McaTCP14	ABRE	ACGTG	511	cis-acting element involved in the abscisic acid responsiveness
McaTCP14	ABRE	CACGTG	1191	cis-acting element involved in the abscisic acid responsiveness
McaTCP14	ABRE	ACGTG	1192	cis-acting element involved in the abscisic acid responsiveness
McaTCP14	ABRE	ACGTG	1361	cis-acting element involved in the abscisic acid responsiveness
McaTCP14	ABRE	ACGTG	2987	cis-acting element involved in the abscisic acid responsiveness
McaTCP14	ABRE	CGTACGTGCA	2995	cis-acting element involved in the abscisic acid responsiveness
McaTCP14	ABRE	CACGTG	2997	cis-acting element involved in the abscisic acid responsiveness
McaTCP14	ABRE	ACGTG	2998	cis-acting element involved in the abscisic acid responsiveness
McaTCP14	TGA-box	TGACGTAA	1834	part of an auxin-responsive element
McaTCP14	LTR	CCGAAA	1377	cis-acting element involved in low-temperature responsiveness
McaTCP14	MBS	CAACTG	1450	MYB binding site involved in drought-inducibility
McaTCP14	MBS	CAACTG	3234	MYB binding site involved in drought-inducibility
McaTCP16	O2-site	GATGATGTGG	752	cis-acting regulatory element involved in zein metabolism regulation
McaTCP16	ABRE	ACGTG	1488	cis-acting element involved in the abscisic acid responsiveness
McaTCP16	TGACG-motif	TGACG	654	cis-acting regulatory element involved in the MeJA-responsiveness
McaTCP16	TGACG-motif	TGACG	839	cis-acting regulatory element involved in the MeJA-responsiveness
McaTCP16	TGACG-motif	TGACG	2659	cis-acting regulatory element involved in the MeJA-responsiveness
McaTCP16	TGACG-motif	TGACG	2816	cis-acting regulatory element involved in the MeJA-responsiveness
McaTCP16	LTR	CCGAAA	897	cis-acting element involved in low-temperature responsiveness
McaTCP16	LTR	CCGAAA	2350	cis-acting element involved in low-temperature responsiveness
McaTCP16	MBS	CAACTG	2473	MYB binding site involved in drought-inducibility
McaTCP16	G-box	TACGTG	1488	cis-acting regulatory element involved in light responsiveness
McaTCP16	G-box	CACGAC	1633	cis-acting regulatory element involved in light responsiveness
McaTCP16	G-box	GCCACGTGGA	2295	cis-acting regulatory element involved in light responsiveness
McaTCP16	TC-rich repeats	GTTTTCTTAC	1673	cis-acting element involved in defense and stress responsiveness
McaTCP16	CGTCA-motif	CGTCA	654	cis-acting regulatory element involved in the MeJA-responsiveness
McaTCP16	CGTCA-motif	CGTCA	839	cis-acting regulatory element involved in the MeJA-responsiveness
McaTCP16	CGTCA-motif	CGTCA	2659	cis-acting regulatory element involved in the MeJA-responsiveness
McaTCP16	CGTCA-motif	CGTCA	2816	cis-acting regulatory element involved in the MeJA-responsiveness
McaTCP17	TGACG-motif	TGACG	292	cis-acting regulatory element involved in the MeJA-responsiveness
McaTCP17	TGACG-motif	TGACG	986	cis-acting regulatory element involved in the MeJA-responsiveness
McaTCP17	TGACG-motif	TGACG	2503	cis-acting regulatory element involved in the MeJA-responsiveness
McaTCP17	TGACG-motif	TGACG	2641	cis-acting regulatory element involved in the MeJA-responsiveness
McaTCP17	TGACG-motif	TGACG	3206	cis-acting regulatory element involved in the MeJA-responsiveness
McaTCP17	ABRE	ACGTG	556	cis-acting element involved in the abscisic acid responsiveness
McaTCP17	ABRE	AACCCGG	1968	cis-acting element involved in the abscisic acid responsiveness
McaTCP17	ABRE	ACGTG	2669	cis-acting element involved in the abscisic acid responsiveness
McaTCP17	LTR	CCGAAA	1980	cis-acting element involved in low-temperature responsiveness
McaTCP17	TCA-element	CCATCTTTTT	1370	cis-acting element involved in salicylic acid responsiveness
McaTCP17	TCA-element	CCATCTTTTT	2408	cis-acting element involved in salicylic acid responsiveness
McaTCP17	TCA-element	CCATCTTTTT	2470	cis-acting element involved in salicylic acid responsiveness
McaTCP17	GARE-motif	TCTGTTG	881	gibberellin-responsive element
McaTCP17	GARE-motif	TCTGTTG	3063	gibberellin-responsive element
McaTCP17	O2-site	GATGATGTGG	2974	cis-acting regulatory element involved in zein metabolism regulation
McaTCP17	G-box	TACGTG	555	cis-acting regulatory element involved in light responsiveness
McaTCP17	G-box	CACGTC	2668	cis-acting regulatory element involved in light responsiveness
McaTCP17	G-box	CACGAC	3035	cis-acting regulatory element involved in light responsiveness
McaTCP17	CGTCA-motif	CGTCA	292	cis-acting regulatory element involved in the MeJA-responsiveness
McaTCP17	CGTCA-motif	CGTCA	986	cis-acting regulatory element involved in the MeJA-responsiveness
McaTCP17	CGTCA-motif	CGTCA	2503	cis-acting regulatory element involved in the MeJA-responsiveness
McaTCP17	CGTCA-motif	CGTCA	2641	cis-acting regulatory element involved in the MeJA-responsiveness
McaTCP17	CGTCA-motif	CGTCA	3206	cis-acting regulatory element involved in the MeJA-responsiveness
McaTCP17	TC-rich repeats	GTTTTCTTAC	189	cis-acting element involved in defense and stress responsiveness
McaTCP17	TC-rich repeats	ATTCTCTAAC	1050	cis-acting element involved in defense and stress responsiveness
McaTCP17	TC-rich repeats	GTTTTCTTAC	1859	cis-acting element involved in defense and stress responsiveness
McaTCP18	G-Box	CACGTT	332	cis-acting regulatory element involved in light responsiveness
McaTCP18	G-Box	CACGTG	992	cis-acting regulatory element involved in light responsiveness
McaTCP18	ABRE	ACGTG	333	cis-acting element involved in the abscisic acid responsiveness
McaTCP18	ABRE	CACGTG	992	cis-acting element involved in the abscisic acid responsiveness
McaTCP18	ABRE	ACGTG	993	cis-acting element involved in the abscisic acid responsiveness
McaTCP18	ABRE	AACCCGG	2964	cis-acting element involved in the abscisic acid responsiveness
McaTCP18	TGACG-motif	TGACG	119	cis-acting regulatory element involved in the MeJA-responsiveness
McaTCP18	TGACG-motif	TGACG	1614	cis-acting regulatory element involved in the MeJA-responsiveness
McaTCP18	MBS	CAACTG	1006	MYB binding site involved in drought-inducibility
McaTCP18	MBS	CAACTG	2115	MYB binding site involved in drought-inducibility
McaTCP18	MBS	CAACTG	2241	MYB binding site involved in drought-inducibility
McaTCP18	P-box	CCTTTTG	1982	gibberellin-responsive element
McaTCP18	GARE-motif	TCTGTTG	629	gibberellin-responsive element
McaTCP18	GARE-motif	TCTGTTG	734	gibberellin-responsive element
McaTCP18	TGA-element	AACGAC	606	auxin-responsive element
McaTCP18	WUN-motif	AAATTTCCT	1569	wound-responsive element
McaTCP18	G-box	CACGTG	992	cis-acting regulatory element involved in light responsiveness
McaTCP18	TATC-box	TATCCCA	1233	cis-acting element involved in gibberellin-responsiveness
McaTCP18	CGTCA-motif	CGTCA	119	cis-acting regulatory element involved in the MeJA-responsiveness
McaTCP18	CGTCA-motif	CGTCA	1614	cis-acting regulatory element involved in the MeJA-responsiveness
McaTCP19a	G-Box	CACGTT	1146	cis-acting regulatory element involved in light responsiveness
McaTCP19a	G-Box	CACGTT	1609	cis-acting regulatory element involved in light responsiveness
McaTCP19a	TCA-element	CCATCTTTTT	1535	cis-acting element involved in salicylic acid responsiveness
McaTCP19a	MBS	CAACTG	1696	MYB binding site involved in drought-inducibility
McaTCP19a	TGACG-motif	TGACG	759	cis-acting regulatory element involved in the MeJA-responsiveness
McaTCP19a	TGACG-motif	TGACG	919	cis-acting regulatory element involved in the MeJA-responsiveness
McaTCP19a	TGACG-motif	TGACG	2333	cis-acting regulatory element involved in the MeJA-responsiveness
McaTCP19a	ABRE	ACGTG	703	cis-acting element involved in the abscisic acid responsiveness
McaTCP19a	ABRE	ACGTG	1147	cis-acting element involved in the abscisic acid responsiveness
McaTCP19a	ABRE	ACGTG	1609	cis-acting element involved in the abscisic acid responsiveness
McaTCP19a	P-box	CCTTTTG	1791	gibberellin-responsive element
McaTCP19a	TC-rich repeats	GTTTTCTTAC	899	cis-acting element involved in defense and stress responsiveness
McaTCP19a	CGTCA-motif	CGTCA	759	cis-acting regulatory element involved in the MeJA-responsiveness
McaTCP19a	CGTCA-motif	CGTCA	919	cis-acting regulatory element involved in the MeJA-responsiveness
McaTCP19a	CGTCA-motif	CGTCA	2333	cis-acting regulatory element involved in the MeJA-responsiveness
McaTCP19a	G-box	TACGTG	703	cis-acting regulatory element involved in light responsiveness
McaTCP19a	TGA-element	AACGAC	344	auxin-responsive element
McaTCP19b	ABRE	ACGTG	571	cis-acting element involved in the abscisic acid responsiveness
McaTCP19b	ABRE	TACGGTC	1039	cis-acting element involved in the abscisic acid responsiveness
McaTCP19b	ABRE	ACGTG	1112	cis-acting element involved in the abscisic acid responsiveness
McaTCP19b	ABRE	CACGTG	2284	cis-acting element involved in the abscisic acid responsiveness
McaTCP19b	ABRE	ACGTG	2285	cis-acting element involved in the abscisic acid responsiveness
McaTCP19b	ABRE	ACGTG	2828	cis-acting element involved in the abscisic acid responsiveness
McaTCP19b	TGACG-motif	TGACG	480	cis-acting regulatory element involved in the MeJA-responsiveness
McaTCP19b	TGACG-motif	TGACG	612	cis-acting regulatory element involved in the MeJA-responsiveness
McaTCP19b	TGACG-motif	TGACG	667	cis-acting regulatory element involved in the MeJA-responsiveness
McaTCP19b	TGACG-motif	TGACG	1219	cis-acting regulatory element involved in the MeJA-responsiveness
McaTCP19b	TGACG-motif	TGACG	1767	cis-acting regulatory element involved in the MeJA-responsiveness
McaTCP19b	TGACG-motif	TGACG	2803	cis-acting regulatory element involved in the MeJA-responsiveness
McaTCP19b	LTR	CCGAAA	294	cis-acting element involved in low-temperature responsiveness
McaTCP19b	LTR	CCGAAA	698	cis-acting element involved in low-temperature responsiveness
McaTCP19b	LTR	CCGAAA	1546	cis-acting element involved in low-temperature responsiveness
McaTCP19b	TCA-element	CCATCTTTTT	276	cis-acting element involved in salicylic acid responsiveness
McaTCP19b	G-Box	CACGTT	1111	cis-acting regulatory element involved in light responsiveness
McaTCP19b	G-Box	CACGTG	2284	cis-acting regulatory element involved in light responsiveness
McaTCP19b	TGA-element	AACGAC	1142	auxin-responsive element
McaTCP19b	TGA-element	AACGAC	2844	auxin-responsive element
McaTCP19b	G-box	TACGTG	571	cis-acting regulatory element involved in light responsiveness
McaTCP19b	G-box	CACGAC	2031	cis-acting regulatory element involved in light responsiveness
McaTCP19b	G-box	CACGTG	2284	cis-acting regulatory element involved in light responsiveness
McaTCP19b	G-box	CACGAC	2522	cis-acting regulatory element involved in light responsiveness
McaTCP19b	G-box	TACGTG	2827	cis-acting regulatory element involved in light responsiveness
McaTCP19b	CGTCA-motif	CGTCA	480	cis-acting regulatory element involved in the MeJA-responsiveness
McaTCP19b	CGTCA-motif	CGTCA	612	cis-acting regulatory element involved in the MeJA-responsiveness
McaTCP19b	CGTCA-motif	CGTCA	667	cis-acting regulatory element involved in the MeJA-responsiveness
McaTCP19b	CGTCA-motif	CGTCA	1219	cis-acting regulatory element involved in the MeJA-responsiveness
McaTCP19b	CGTCA-motif	CGTCA	1767	cis-acting regulatory element involved in the MeJA-responsiveness
McaTCP19b	CGTCA-motif	CGTCA	2803	cis-acting regulatory element involved in the MeJA-responsiveness
McaTCP19b	P-box	CCTTTTG	1622	gibberellin-responsive element
McaTCP19b	GARE-motif	TCTGTTG	160	gibberellin-responsive element
McaTCP19b	O2-site	GATGACATGG	1563	cis-acting regulatory element involved in zein metabolism regulation
McaTCP19b	O2-site	GATGATGTGG	1803	cis-acting regulatory element involved in zein metabolism regulation
McaTCP19c	P-box	CCTTTTG	286	gibberellin-responsive element
McaTCP19c	P-box	CCTTTTG	1279	gibberellin-responsive element
McaTCP19c	P-box	CCTTTTG	1622	gibberellin-responsive element
McaTCP19c	P-box	CAACAAACCCCTT	2665	gibberellin-responsive element and part of a light responsive element
McaTCP19c	P-box	CCTTTTG	2674	gibberellin-responsive element
McaTCP19c	O2-site	GATGACATGG	1572	cis-acting regulatory element involved in zein metabolism regulation
McaTCP19c	O2-site	GATGATGTGG	1781	cis-acting regulatory element involved in zein metabolism regulation
McaTCP19c	GARE-motif	TCTGTTG	872	gibberellin-responsive element
McaTCP19c	TGA-element	AACGAC	2061	auxin-responsive element
McaTCP19c	TGA-element	AACGAC	2592	auxin-responsive element
McaTCP19c	TATC-box	TATCCCA	665	cis-acting element involved in gibberellin-responsiveness
McaTCP19c	CGTCA-motif	CGTCA	538	cis-acting regulatory element involved in the MeJA-responsiveness
McaTCP19c	CGTCA-motif	CGTCA	545	cis-acting regulatory element involved in the MeJA-responsiveness
McaTCP19c	CGTCA-motif	CGTCA	2444	cis-acting regulatory element involved in the MeJA-responsiveness
McaTCP19c	G-box	TACGTG	2845	cis-acting regulatory element involved in light responsiveness
McaTCP19c	G-box	CACGAC	2862	cis-acting regulatory element involved in light responsiveness
McaTCP19c	LTR	CCGAAA	1203	cis-acting element involved in low-temperature responsiveness
McaTCP19c	TGACG-motif	TGACG	538	cis-acting regulatory element involved in the MeJA-responsiveness
McaTCP19c	TGACG-motif	TGACG	545	cis-acting regulatory element involved in the MeJA-responsiveness
McaTCP19c	TGACG-motif	TGACG	2444	cis-acting regulatory element involved in the MeJA-responsiveness
McaTCP19c	ABRE	ACGTG	2846	cis-acting element involved in the abscisic acid responsiveness
McaTCP20	G-Box	CACGTT	614	cis-acting regulatory element involved in light responsiveness
McaTCP20	G-Box	CACGTT	1379	cis-acting regulatory element involved in light responsiveness
McaTCP20	G-Box	CACGTT	1425	cis-acting regulatory element involved in light responsiveness
McaTCP20	MBS	CAACTG	21	MYB binding site involved in drought-inducibility
McaTCP20	MBS	CAACTG	2473	MYB binding site involved in drought-inducibility
McaTCP20	LTR	CCGAAA	41	cis-acting element involved in low-temperature responsiveness
McaTCP20	LTR	CCGAAA	2350	cis-acting element involved in low-temperature responsiveness
McaTCP20	TGACG-motif	TGACG	2822	cis-acting regulatory element involved in the MeJA-responsiveness
McaTCP20	ABRE	ACGTG	310	cis-acting element involved in the abscisic acid responsiveness
McaTCP20	ABRE	GCAACGTGTC	612	cis-acting element involved in the abscisic acid responsiveness
McaTCP20	ABRE	ACGTG	614	cis-acting element involved in the abscisic acid responsiveness
McaTCP20	ABRE	ACGTG	1379	cis-acting element involved in the abscisic acid responsiveness
McaTCP20	ABRE	ACGTG	1420	cis-acting element involved in the abscisic acid responsiveness
McaTCP20	ABRE	ACGTG	1425	cis-acting element involved in the abscisic acid responsiveness
McaTCP20	O2-site	GATGATGTGG	532	cis-acting regulatory element involved in zein metabolism regulation
McaTCP20	CGTCA-motif	CGTCA	2822	cis-acting regulatory element involved in the MeJA-responsiveness
McaTCP20	G-box	CACGTC	309	cis-acting regulatory element involved in light responsiveness
McaTCP20	G-box	TACGTG	1419	cis-acting regulatory element involved in light responsiveness
McaTCP20	G-box	GCCACGTGGA	2295	cis-acting regulatory element involved in light responsiveness
McaTCP20	TGA-element	AACGAC	2814	auxin-responsive element
McaTCP21	AuxRR-core	GGTCCAT	1109	cis-acting regulatory element involved in auxin responsiveness
McaTCP21	AuxRR-core	GGTCCAT	1379	cis-acting regulatory element involved in auxin responsiveness
McaTCP21	TC-rich repeats	GTTTTCTTAC	1282	cis-acting element involved in defense and stress responsiveness
McaTCP21	CGTCA-motif	CGTCA	1188	cis-acting regulatory element involved in the MeJA-responsiveness
McaTCP21	CGTCA-motif	CGTCA	1235	cis-acting regulatory element involved in the MeJA-responsiveness
McaTCP21	CGTCA-motif	CGTCA	1770	cis-acting regulatory element involved in the MeJA-responsiveness
McaTCP21	CGTCA-motif	CGTCA	2426	cis-acting regulatory element involved in the MeJA-responsiveness
McaTCP21	CGTCA-motif	CGTCA	2447	cis-acting regulatory element involved in the MeJA-responsiveness
McaTCP21	CGTCA-motif	CGTCA	2624	cis-acting regulatory element involved in the MeJA-responsiveness
McaTCP21	G-box	CACGTC	1186	cis-acting regulatory element involved in light responsiveness
McaTCP21	G-box	CACGTC	1768	cis-acting regulatory element involved in light responsiveness
McaTCP21	P-box	CCTTTTG	286	gibberellin-responsive element
McaTCP21	P-box	CCTTTTG	1816	gibberellin-responsive element
McaTCP21	O2-site	GATGACATGG	1999	cis-acting regulatory element involved in zein metabolism regulation
McaTCP21	GARE-motif	TCTGTTG	1646	gibberellin-responsive element
McaTCP21	LTR	CCGAAA	1509	cis-acting element involved in low-temperature responsiveness
McaTCP21	MBS	CAACTG	77	MYB binding site involved in drought-inducibility
McaTCP21	MBS	CAACTG	306	MYB binding site involved in drought-inducibility
McaTCP21	MBS	CAACTG	731	MYB binding site involved in drought-inducibility
McaTCP21	MBS	CAACTG	1931	MYB binding site involved in drought-inducibility
McaTCP21	TGACG-motif	TGACG	1188	cis-acting regulatory element involved in the MeJA-responsiveness
McaTCP21	TGACG-motif	TGACG	1235	cis-acting regulatory element involved in the MeJA-responsiveness
McaTCP21	TGACG-motif	TGACG	1770	cis-acting regulatory element involved in the MeJA-responsiveness
McaTCP21	TGACG-motif	TGACG	2426	cis-acting regulatory element involved in the MeJA-responsiveness
McaTCP21	TGACG-motif	TGACG	2447	cis-acting regulatory element involved in the MeJA-responsiveness
McaTCP21	TGACG-motif	TGACG	2624	cis-acting regulatory element involved in the MeJA-responsiveness
McaTCP21	ABRE	ACGTG	1186	cis-acting element involved in the abscisic acid responsiveness
McaTCP21	ABRE	ACGTG	1768	cis-acting element involved in the abscisic acid responsiveness
McaTCP21	ABRE	CGCACGTGTC	2159	cis-acting element involved in the abscisic acid responsiveness
McaTCP22	P-box	CCTTTTG	212	gibberellin-responsive element
McaTCP22	O2-site	GTTGACGTGA	795	cis-acting regulatory element involved in zein metabolism regulation
McaTCP22	O2-site	GATGATGTGG	3201	cis-acting regulatory element involved in zein metabolism regulation
McaTCP22	CGTCA-motif	CGTCA	733	cis-acting regulatory element involved in the MeJA-responsiveness
McaTCP22	CGTCA-motif	CGTCA	798	cis-acting regulatory element involved in the MeJA-responsiveness
McaTCP22	CGTCA-motif	CGTCA	2305	cis-acting regulatory element involved in the MeJA-responsiveness
McaTCP22	CGTCA-motif	CGTCA	2914	cis-acting regulatory element involved in the MeJA-responsiveness
McaTCP22	TC-rich repeats	GTTTTCTTAC	865	cis-acting element involved in defense and stress responsiveness
McaTCP22	G-box	GCCACGTGGA	567	cis-acting regulatory element involved in light responsiveness
McaTCP22	G-box	TACGTG	569	cis-acting regulatory element involved in light responsiveness
McaTCP22	G-box	CACGAC	2201	cis-acting regulatory element involved in light responsiveness
McaTCP22	G-box	CACGTC	2251	cis-acting regulatory element involved in light responsiveness
McaTCP22	G-box	CACGAC	3282	cis-acting regulatory element involved in light responsiveness
McaTCP22	G-Box	CACGTT	802	cis-acting regulatory element involved in light responsiveness
McaTCP22	MBS	CAACTG	2106	MYB binding site involved in drought-inducibility
McaTCP22	MBS	CAACTG	2301	MYB binding site involved in drought-inducibility
McaTCP22	LTR	CCGAAA	1643	cis-acting element involved in low-temperature responsiveness
McaTCP22	TGACG-motif	TGACG	733	cis-acting regulatory element involved in the MeJA-responsiveness
McaTCP22	TGACG-motif	TGACG	798	cis-acting regulatory element involved in the MeJA-responsiveness
McaTCP22	TGACG-motif	TGACG	2305	cis-acting regulatory element involved in the MeJA-responsiveness
McaTCP22	TGACG-motif	TGACG	2914	cis-acting regulatory element involved in the MeJA-responsiveness
McaTCP22	TGA-box	TGACGTAA	795	part of an auxin-responsive element
McaTCP22	ABRE	ACGTG	569	cis-acting element involved in the abscisic acid responsiveness
McaTCP22	ABRE	ACGTG	803	cis-acting element involved in the abscisic acid responsiveness
McaTCP22	ABRE	ACGTG	2252	cis-acting element involved in the abscisic acid responsiveness
McaTCP24	G-Box	CACGTT	3339	cis-acting regulatory element involved in light responsiveness
McaTCP24	TCA-element	CCATCTTTTT	1533	cis-acting element involved in salicylic acid responsiveness
McaTCP24	TCA-element	CCATCTTTTT	1711	cis-acting element involved in salicylic acid responsiveness
McaTCP24	TCA-element	CCATCTTTTT	2097	cis-acting element involved in salicylic acid responsiveness
McaTCP24	TCA-element	TCAGAAGAGG	2150	cis-acting element involved in salicylic acid responsiveness
McaTCP24	LTR	CCGAAA	241	cis-acting element involved in low-temperature responsiveness
McaTCP24	LTR	CCGAAA	625	cis-acting element involved in low-temperature responsiveness
McaTCP24	LTR	CCGAAA	1739	cis-acting element involved in low-temperature responsiveness
McaTCP24	LTR	CCGAAA	2462	cis-acting element involved in low-temperature responsiveness
McaTCP24	MBS	CAACTG	1430	MYB binding site involved in drought-inducibility
McaTCP24	MBS	CAACTG	2476	MYB binding site involved in drought-inducibility
McaTCP24	MBS	CAACTG	3264	MYB binding site involved in drought-inducibility
McaTCP24	ABRE	ACGTG	2960	cis-acting element involved in the abscisic acid responsiveness
McaTCP24	ABRE	ACGTG	3340	cis-acting element involved in the abscisic acid responsiveness
McaTCP24	TGACG-motif	TGACG	2198	cis-acting regulatory element involved in the MeJA-responsiveness
McaTCP24	TGACG-motif	TGACG	2495	cis-acting regulatory element involved in the MeJA-responsiveness
McaTCP24	TGACG-motif	TGACG	2962	cis-acting regulatory element involved in the MeJA-responsiveness
McaTCP24	TGACG-motif	TGACG	3422	cis-acting regulatory element involved in the MeJA-responsiveness
McaTCP24	TGACG-motif	TGACG	3452	cis-acting regulatory element involved in the MeJA-responsiveness
McaTCP24	GARE-motif	TCTGTTG	2598	gibberellin-responsive element
McaTCP24	P-box	CCTTTTG	3108	gibberellin-responsive element
McaTCP24	TATC-box	TATCCCA	12	cis-acting element involved in gibberellin-responsiveness
McaTCP24	TATC-box	TATCCCA	2124	cis-acting element involved in gibberellin-responsiveness
McaTCP24	TATC-box	TATCCCA	3128	cis-acting element involved in gibberellin-responsiveness
McaTCP24	CGTCA-motif	CGTCA	2198	cis-acting regulatory element involved in the MeJA-responsiveness
McaTCP24	CGTCA-motif	CGTCA	2495	cis-acting regulatory element involved in the MeJA-responsiveness
McaTCP24	CGTCA-motif	CGTCA	2962	cis-acting regulatory element involved in the MeJA-responsiveness
McaTCP24	CGTCA-motif	CGTCA	3422	cis-acting regulatory element involved in the MeJA-responsiveness
McaTCP24	CGTCA-motif	CGTCA	3452	cis-acting regulatory element involved in the MeJA-responsiveness
McaTCP24	G-box	CACGAC	754	cis-acting regulatory element involved in light responsiveness
McaTCP24	G-box	CACGTC	2960	cis-acting regulatory element involved in light responsiveness
McaTCP24	MBSI	TTTTTACGGTTA	1121	MYB binding site involved in flavonoid biosynthetic genes regulation
McaTCP2a	TCA-element	CCATCTTTTT	411	cis-acting element involved in salicylic acid responsiveness
McaTCP2a	TCA-element	CCATCTTTTT	1530	cis-acting element involved in salicylic acid responsiveness
McaTCP2a	TCA-element	CCATCTTTTT	2097	cis-acting element involved in salicylic acid responsiveness
McaTCP2a	TCA-element	TCAGAAGAGG	2150	cis-acting element involved in salicylic acid responsiveness
McaTCP2a	TCA-element	TCAGAAGAGG	2498	cis-acting element involved in salicylic acid responsiveness
McaTCP2a	ABRE	GACACGTACGT	327	cis-acting element involved in the abscisic acid responsiveness
McaTCP2a	ABRE	ACGTG	329	cis-acting element involved in the abscisic acid responsiveness
McaTCP2a	TGACG-motif	TGACG	2198	cis-acting regulatory element involved in the MeJA-responsiveness
McaTCP2a	TGACG-motif	TGACG	3428	cis-acting regulatory element involved in the MeJA-responsiveness
McaTCP2a	TGACG-motif	TGACG	3458	cis-acting regulatory element involved in the MeJA-responsiveness
McaTCP2a	O2-site	GATGA(C/T)(A/G)TG(A/G)	2886	cis-acting regulatory element involved in zein metabolism regulation
McaTCP2a	O2-site	GATGATGTGG	3102	cis-acting regulatory element involved in zein metabolism regulation
McaTCP2a	O2-site	GATGATGTGG	3327	cis-acting regulatory element involved in zein metabolism regulation
McaTCP2a	GARE-motif	TCTGTTG	2598	gibberellin-responsive element
McaTCP2a	CGTCA-motif	CGTCA	2198	cis-acting regulatory element involved in the MeJA-responsiveness
McaTCP2a	CGTCA-motif	CGTCA	3428	cis-acting regulatory element involved in the MeJA-responsiveness
McaTCP2a	CGTCA-motif	CGTCA	3458	cis-acting regulatory element involved in the MeJA-responsiveness
McaTCP2a	TATC-box	TATCCCA	2124	cis-acting element involved in gibberellin-responsiveness
McaTCP2a	TATC-box	TATCCCA	3134	cis-acting element involved in gibberellin-responsiveness
McaTCP2a	G-box	TACGTG	329	cis-acting regulatory element involved in light responsiveness
McaTCP2a	G-box	CACGAC	3090	cis-acting regulatory element involved in light responsiveness
McaTCP2a	TGA-element	AACGAC	353	auxin-responsive element
McaTCP2a	TGA-element	AACGAC	2574	auxin-responsive element
McaTCP2b	TGA-element	AACGAC	213	auxin-responsive element
McaTCP2b	TGA-element	AACGAC	1912	auxin-responsive element
McaTCP2b	CGTCA-motif	CGTCA	1896	cis-acting regulatory element involved in the MeJA-responsiveness
McaTCP2b	CGTCA-motif	CGTCA	2540	cis-acting regulatory element involved in the MeJA-responsiveness
McaTCP2b	G-box	TACGTG	1137	cis-acting regulatory element involved in light responsiveness
McaTCP2b	G-box	CACGTC	2164	cis-acting regulatory element involved in light responsiveness
McaTCP2b	G-box	CACGAC	2203	cis-acting regulatory element involved in light responsiveness
McaTCP2b	G-box	CACGTC	2541	cis-acting regulatory element involved in light responsiveness
McaTCP2b	O2-site	GATGACATGG	250	cis-acting regulatory element involved in zein metabolism regulation
McaTCP2b	O2-site	GATGATGTGG	1647	cis-acting regulatory element involved in zein metabolism regulation
McaTCP2b	O2-site	GATGA(C/T)(A/G)TG(A/G)	2538	cis-acting regulatory element involved in zein metabolism regulation
McaTCP2b	GARE-motif	TCTGTTG	1346	gibberellin-responsive element
McaTCP2b	GARE-motif	TCTGTTG	3285	gibberellin-responsive element
McaTCP2b	LTR	CCGAAA	2121	cis-acting element involved in low-temperature responsiveness
McaTCP2b	TGACG-motif	TGACG	1896	cis-acting regulatory element involved in the MeJA-responsiveness
McaTCP2b	TGACG-motif	TGACG	2540	cis-acting regulatory element involved in the MeJA-responsiveness
McaTCP2b	ABRE	ACGTG	349	cis-acting element involved in the abscisic acid responsiveness
McaTCP2b	ABRE	CGTACGTGCA	1135	cis-acting element involved in the abscisic acid responsiveness
McaTCP2b	ABRE	ACGTG	1138	cis-acting element involved in the abscisic acid responsiveness
McaTCP2b	ABRE	ACGTG	2165	cis-acting element involved in the abscisic acid responsiveness
McaTCP2b	ABRE	ACGTG	2542	cis-acting element involved in the abscisic acid responsiveness
McaTCP2b	TCA-element	CCATCTTTTT	1727	cis-acting element involved in salicylic acid responsiveness
McaTCP2b	G-Box	CACGTT	349	cis-acting regulatory element involved in light responsiveness
McaTCP3	LTR	CCGAAA	1331	cis-acting element involved in low-temperature responsiveness
McaTCP3	MBS	CAACTG	451	MYB binding site involved in drought-inducibility
McaTCP3	MBS	CAACTG	2335	MYB binding site involved in drought-inducibility
McaTCP3	TGACG-motif	TGACG	256	cis-acting regulatory element involved in the MeJA-responsiveness
McaTCP3	TGACG-motif	TGACG	2608	cis-acting regulatory element involved in the MeJA-responsiveness
McaTCP3	TGACG-motif	TGACG	3106	cis-acting regulatory element involved in the MeJA-responsiveness
McaTCP3	TGACG-motif	TGACG	3214	cis-acting regulatory element involved in the MeJA-responsiveness
McaTCP3	ABRE	ACGTG	254	cis-acting element involved in the abscisic acid responsiveness
McaTCP3	TCA-element	CCATCTTTTT	382	cis-acting element involved in salicylic acid responsiveness
McaTCP3	TCA-element	CCATCTTTTT	576	cis-acting element involved in salicylic acid responsiveness
McaTCP3	P-box	CCTTTTG	1452	gibberellin-responsive element
McaTCP3	O2-site	GATGATGTGG	458	cis-acting regulatory element involved in zein metabolism regulation
McaTCP3	GARE-motif	TCTGTTG	3015	gibberellin-responsive element
McaTCP3	TGA-element	AACGAC	1163	auxin-responsive element
McaTCP3	TGA-element	AACGAC	1556	auxin-responsive element
McaTCP3	TGA-element	AACGAC	2699	auxin-responsive element
McaTCP3	AuxRR-core	GGTCCAT	3066	cis-acting regulatory element involved in auxin responsiveness
McaTCP3	CGTCA-motif	CGTCA	256	cis-acting regulatory element involved in the MeJA-responsiveness
McaTCP3	CGTCA-motif	CGTCA	2608	cis-acting regulatory element involved in the MeJA-responsiveness
McaTCP3	CGTCA-motif	CGTCA	3106	cis-acting regulatory element involved in the MeJA-responsiveness
McaTCP3	CGTCA-motif	CGTCA	3214	cis-acting regulatory element involved in the MeJA-responsiveness
McaTCP3	G-box	CACGTC	254	cis-acting regulatory element involved in light responsiveness
McaTCP3	G-box	CACGAC	1752	cis-acting regulatory element involved in light responsiveness
McaTCP3	G-box	CACGAC	3192	cis-acting regulatory element involved in light responsiveness
McaTCP4a	MBS	CAACTG	323	MYB binding site involved in drought-inducibility
McaTCP4a	TGACG-motif	TGACG	682	cis-acting regulatory element involved in the MeJA-responsiveness
McaTCP4a	ABRE	ACGTG	684	cis-acting element involved in the abscisic acid responsiveness
McaTCP4a	ABRE	ACGTG	1941	cis-acting element involved in the abscisic acid responsiveness
McaTCP4a	ABRE	ACGTG	2425	cis-acting element involved in the abscisic acid responsiveness
McaTCP4a	P-box	CCTTTTG	1170	gibberellin-responsive element
McaTCP4a	P-box	CCTTTTG	1471	gibberellin-responsive element
McaTCP4a	O2-site	GATGATGTGG	680	cis-acting regulatory element involved in zein metabolism regulation
McaTCP4a	O2-site	GATGATGTGG	3021	cis-acting regulatory element involved in zein metabolism regulation
McaTCP4a	TGA-element	AACGAC	1732	auxin-responsive element
McaTCP4a	TGA-element	AACGAC	2463	auxin-responsive element
McaTCP4a	AuxRR-core	GGTCCAT	3260	cis-acting regulatory element involved in auxin responsiveness
McaTCP4a	TC-rich repeats	ATTCTCTAAC	2677	cis-acting element involved in defense and stress responsiveness
McaTCP4a	TATC-box	TATCCCA	3354	cis-acting element involved in gibberellin-responsiveness
McaTCP4a	CGTCA-motif	CGTCA	682	cis-acting regulatory element involved in the MeJA-responsiveness
McaTCP4a	G-box	CACGTC	683	cis-acting regulatory element involved in light responsiveness
McaTCP4a	G-box	CACGTC	1940	cis-acting regulatory element involved in light responsiveness
McaTCP4a	G-box	CACGAC	2118	cis-acting regulatory element involved in light responsiveness
McaTCP4a	G-box	CACGAC	2383	cis-acting regulatory element involved in light responsiveness
McaTCP4a	G-box	CACGTC	2424	cis-acting regulatory element involved in light responsiveness
McaTCP4b	TATC-box	TATCCCA	520	cis-acting element involved in gibberellin-responsiveness
McaTCP4b	CGTCA-motif	CGTCA	1045	cis-acting regulatory element involved in the MeJA-responsiveness
McaTCP4b	CGTCA-motif	CGTCA	2865	cis-acting regulatory element involved in the MeJA-responsiveness
McaTCP4b	CGTCA-motif	CGTCA	3010	cis-acting regulatory element involved in the MeJA-responsiveness
McaTCP4b	G-box	TAAACGTG	29	cis-acting regulatory element involved in light responsiveness
McaTCP4b	G-box	GCCACGTGGA	2213	cis-acting regulatory element involved in light responsiveness
McaTCP4b	G-box	CACGTC	2622	cis-acting regulatory element involved in light responsiveness
McaTCP4b	G-box	GCCACGTGGA	3270	cis-acting regulatory element involved in light responsiveness
McaTCP4b	G-box	CACGTG	3272	cis-acting regulatory element involved in light responsiveness
McaTCP4b	G-box	CACGAC	3609	cis-acting regulatory element involved in light responsiveness
McaTCP4b	G-box	CACGAC	3635	cis-acting regulatory element involved in light responsiveness
McaTCP4b	TGA-element	AACGAC	2044	auxin-responsive element
McaTCP4b	TGA-element	AACGAC	3101	auxin-responsive element
McaTCP4b	O2-site	GATGATGTGG	1052	cis-acting regulatory element involved in zein metabolism regulation
McaTCP4b	O2-site	GATGATGTGG	2111	cis-acting regulatory element involved in zein metabolism regulation
McaTCP4b	O2-site	GATGATGTGG	3201	cis-acting regulatory element involved in zein metabolism regulation
McaTCP4b	GARE-motif	TCTGTTG	3432	gibberellin-responsive element
McaTCP4b	P-box	CCTTTTG	1954	gibberellin-responsive element
McaTCP4b	TCA-element	CCATCTTTTT	1714	cis-acting element involved in salicylic acid responsiveness
McaTCP4b	TCA-element	TCAGAAGAGG	1861	cis-acting element involved in salicylic acid responsiveness
McaTCP4b	LTR	CCGAAA	2995	cis-acting element involved in low-temperature responsiveness
McaTCP4b	MBS	CAACTG	282	MYB binding site involved in drought-inducibility
McaTCP4b	TGACG-motif	TGACG	1045	cis-acting regulatory element involved in the MeJA-responsiveness
McaTCP4b	TGACG-motif	TGACG	2865	cis-acting regulatory element involved in the MeJA-responsiveness
McaTCP4b	TGACG-motif	TGACG	3010	cis-acting regulatory element involved in the MeJA-responsiveness
McaTCP4b	ABRE	TACGGTC	10	cis-acting element involved in the abscisic acid responsiveness
McaTCP4b	ABRE	ACGTG	29	cis-acting element involved in the abscisic acid responsiveness
McaTCP4b	ABRE	ACGTG	2623	cis-acting element involved in the abscisic acid responsiveness
McaTCP4b	ABRE	CACGTG	3272	cis-acting element involved in the abscisic acid responsiveness
McaTCP4b	ABRE	ACGTG	3273	cis-acting element involved in the abscisic acid responsiveness
McaTCP4b	G-Box	CACGTT	29	cis-acting regulatory element involved in light responsiveness
McaTCP4b	G-Box	TCCACATGGCA	1004	cis-acting regulatory element involved in light responsiveness
McaTCP4b	G-Box	CACGTG	3272	cis-acting regulatory element involved in light responsiveness
McaTCP4c	G-Box	CACGTG	18	cis-acting regulatory element involved in light responsiveness
McaTCP4c	G-Box	CACGTT	992	cis-acting regulatory element involved in light responsiveness
McaTCP4c	MBS	CAACTG	151	MYB binding site involved in drought-inducibility
McaTCP4c	MBS	CAACTG	880	MYB binding site involved in drought-inducibility
McaTCP4c	ABRE	CACGTG	18	cis-acting element involved in the abscisic acid responsiveness
McaTCP4c	ABRE	ACGTG	19	cis-acting element involved in the abscisic acid responsiveness
McaTCP4c	ABRE	ACGTG	171	cis-acting element involved in the abscisic acid responsiveness
McaTCP4c	ABRE	ACGTG	993	cis-acting element involved in the abscisic acid responsiveness
McaTCP4c	TGACG-motif	TGACG	169	cis-acting regulatory element involved in the MeJA-responsiveness
McaTCP4c	TGACG-motif	TGACG	2432	cis-acting regulatory element involved in the MeJA-responsiveness
McaTCP4c	TGACG-motif	TGACG	2704	cis-acting regulatory element involved in the MeJA-responsiveness
McaTCP4c	TGACG-motif	TGACG	2993	cis-acting regulatory element involved in the MeJA-responsiveness
McaTCP4c	TGACG-motif	TGACG	3079	cis-acting regulatory element involved in the MeJA-responsiveness
McaTCP4c	O2-site	GATGATGTGG	959	cis-acting regulatory element involved in zein metabolism regulation
McaTCP4c	O2-site	GATGATGTGG	1094	cis-acting regulatory element involved in zein metabolism regulation
McaTCP4c	O2-site	GATGATGTGG	2872	cis-acting regulatory element involved in zein metabolism regulation
McaTCP4c	GARE-motif	TCTGTTG	235	gibberellin-responsive element
McaTCP4c	TGA-element	AACGAC	2837	auxin-responsive element
McaTCP4c	AuxRR-core	GGTCCAT	2307	cis-acting regulatory element involved in auxin responsiveness
McaTCP4c	TC-rich repeats	GTTTTCTTAC	183	cis-acting element involved in defense and stress responsiveness
McaTCP4c	CGTCA-motif	CGTCA	169	cis-acting regulatory element involved in the MeJA-responsiveness
McaTCP4c	CGTCA-motif	CGTCA	2432	cis-acting regulatory element involved in the MeJA-responsiveness
McaTCP4c	CGTCA-motif	CGTCA	2704	cis-acting regulatory element involved in the MeJA-responsiveness
McaTCP4c	CGTCA-motif	CGTCA	2993	cis-acting regulatory element involved in the MeJA-responsiveness
McaTCP4c	CGTCA-motif	CGTCA	3079	cis-acting regulatory element involved in the MeJA-responsiveness
McaTCP4c	G-box	ACACGTGT	17	cis-acting regulatory element involved in light responsiveness
McaTCP4c	G-box	CACGTG	18	cis-acting regulatory element involved in light responsiveness
McaTCP4c	G-box	CACGTC	170	cis-acting regulatory element involved in light responsiveness
McaTCP4c	G-box	CACGAC	703	cis-acting regulatory element involved in light responsiveness
McaTCP4c	G-box	TAAACGTG	990	cis-acting regulatory element involved in light responsiveness
McaTCP4d	LTR	CCGAAA	269	cis-acting element involved in low-temperature responsiveness
McaTCP4d	MBS	CAACTG	1180	MYB binding site involved in drought-inducibility
McaTCP4d	MBS	CAACTG	1718	MYB binding site involved in drought-inducibility
McaTCP4d	TGACG-motif	TGACG	462	cis-acting regulatory element involved in the MeJA-responsiveness
McaTCP4d	TGACG-motif	TGACG	2304	cis-acting regulatory element involved in the MeJA-responsiveness
McaTCP4d	TGACG-motif	TGACG	2621	cis-acting regulatory element involved in the MeJA-responsiveness
McaTCP4d	TGACG-motif	TGACG	2761	cis-acting regulatory element involved in the MeJA-responsiveness
McaTCP4d	TGACG-motif	TGACG	2890	cis-acting regulatory element involved in the MeJA-responsiveness
McaTCP4d	ABRE	CACGTG	721	cis-acting element involved in the abscisic acid responsiveness
McaTCP4d	ABRE	ACGTG	722	cis-acting element involved in the abscisic acid responsiveness
McaTCP4d	ABRE	ACGTG	786	cis-acting element involved in the abscisic acid responsiveness
McaTCP4d	ABRE	TACGTGTC	1048	cis-acting element involved in the abscisic acid responsiveness
McaTCP4d	ABRE	ACGTG	1050	cis-acting element involved in the abscisic acid responsiveness
McaTCP4d	ABRE	ACGTG	2524	cis-acting element involved in the abscisic acid responsiveness
McaTCP4d	ABRE	ACGTG	2569	cis-acting element involved in the abscisic acid responsiveness
McaTCP4d	ABRE	ACGTG	3196	cis-acting element involved in the abscisic acid responsiveness
McaTCP4d	TCA-element	CCATCTTTTT	348	cis-acting element involved in salicylic acid responsiveness
McaTCP4d	TCA-element	CCATCTTTTT	589	cis-acting element involved in salicylic acid responsiveness
McaTCP4d	TCA-element	TCAGAAGAGG	1188	cis-acting element involved in salicylic acid responsiveness
McaTCP4d	G-Box	CACGTG	721	cis-acting regulatory element involved in light responsiveness
McaTCP4d	G-Box	CACGTT	785	cis-acting regulatory element involved in light responsiveness
McaTCP4d	G-Box	CACGTT	2568	cis-acting regulatory element involved in light responsiveness
McaTCP4d	G-Box	CACGTT	3196	cis-acting regulatory element involved in light responsiveness
McaTCP4d	TGA-element	AACGAC	117	auxin-responsive element
McaTCP4d	TGA-element	AACGAC	2793	auxin-responsive element
McaTCP4d	TC-rich repeats	GTTTTCTTAC	168	cis-acting element involved in defense and stress responsiveness
McaTCP4d	CGTCA-motif	CGTCA	462	cis-acting regulatory element involved in the MeJA-responsiveness
McaTCP4d	CGTCA-motif	CGTCA	2304	cis-acting regulatory element involved in the MeJA-responsiveness
McaTCP4d	CGTCA-motif	CGTCA	2621	cis-acting regulatory element involved in the MeJA-responsiveness
McaTCP4d	CGTCA-motif	CGTCA	2761	cis-acting regulatory element involved in the MeJA-responsiveness
McaTCP4d	CGTCA-motif	CGTCA	2890	cis-acting regulatory element involved in the MeJA-responsiveness
McaTCP4d	TATC-box	TATCCCA	181	cis-acting element involved in gibberellin-responsiveness
McaTCP4d	G-box	CACGTG	721	cis-acting regulatory element involved in light responsiveness
McaTCP4d	G-box	TACGTG	1050	cis-acting regulatory element involved in light responsiveness
McaTCP4d	G-box	CACGAC	1946	cis-acting regulatory element involved in light responsiveness
McaTCP4d	G-box	CACGTC	2524	cis-acting regulatory element involved in light responsiveness
McaTCP4d	P-box	CCTTTTG	186	gibberellin-responsive element
McaTCP4d	P-box	CCTTTTG	227	gibberellin-responsive element
McaTCP4d	P-box	CCTTTTG	1173	gibberellin-responsive element
McaTCP4d	P-box	CCTTTTG	1244	gibberellin-responsive element
McaTCP4d	P-box	CCTTTTG	1570	gibberellin-responsive element
McaTCP4d	P-box	CCTTTTG	1604	gibberellin-responsive element
McaTCP4d	P-box	CCTTTTG	1963	gibberellin-responsive element
McaTCP4d	P-box	CCTTTTG	2011	gibberellin-responsive element
McaTCP4d	O2-site	GATGATGTGG	1983	cis-acting regulatory element involved in zein metabolism regulation
McaTCP4d	O2-site	GATGATGTGG	2273	cis-acting regulatory element involved in zein metabolism regulation
McaTCP4d	O2-site	GATGA(C/T)(A/G)TG(A/G)	3044	cis-acting regulatory element involved in zein metabolism regulation
McaTCP5a	P-box	CCTTTTG	1238	gibberellin-responsive element
McaTCP5a	O2-site	GATGACATGG	3189	cis-acting regulatory element involved in zein metabolism regulation
McaTCP5a	TGACG-motif	TGACG	2272	cis-acting regulatory element involved in the MeJA-responsiveness
McaTCP5a	TGACG-motif	TGACG	2644	cis-acting regulatory element involved in the MeJA-responsiveness
McaTCP5a	TGACG-motif	TGACG	2801	cis-acting regulatory element involved in the MeJA-responsiveness
McaTCP5a	TGACG-motif	TGACG	2962	cis-acting regulatory element involved in the MeJA-responsiveness
McaTCP5a	LTR	CCGAAA	205	cis-acting element involved in low-temperature responsiveness
McaTCP5a	LTR	CCGAAA	1957	cis-acting element involved in low-temperature responsiveness
McaTCP5a	LTR	CCGAAA	2011	cis-acting element involved in low-temperature responsiveness
McaTCP5a	MBS	CAACTG	2388	MYB binding site involved in drought-inducibility
McaTCP5a	TCA-element	TCAGAAGAGG	5	cis-acting element involved in salicylic acid responsiveness
McaTCP5a	TCA-element	CCATCTTTTT	248	cis-acting element involved in salicylic acid responsiveness
McaTCP5a	TCA-element	CCATCTTTTT	959	cis-acting element involved in salicylic acid responsiveness
McaTCP5a	CGTCA-motif	CGTCA	2272	cis-acting regulatory element involved in the MeJA-responsiveness
McaTCP5a	CGTCA-motif	CGTCA	2644	cis-acting regulatory element involved in the MeJA-responsiveness
McaTCP5a	CGTCA-motif	CGTCA	2801	cis-acting regulatory element involved in the MeJA-responsiveness
McaTCP5a	CGTCA-motif	CGTCA	2962	cis-acting regulatory element involved in the MeJA-responsiveness
McaTCP5b	TCA-element	CCATCTTTTT	932	cis-acting element involved in salicylic acid responsiveness
McaTCP5b	TCA-element	TCAGAAGAGG	2013	cis-acting element involved in salicylic acid responsiveness
McaTCP5b	TCA-element	CCATCTTTTT	2464	cis-acting element involved in salicylic acid responsiveness
McaTCP5b	MBS	CAACTG	455	MYB binding site involved in drought-inducibility
McaTCP5b	ABRE	ACGTG	411	cis-acting element involved in the abscisic acid responsiveness
McaTCP5b	ABRE	ACGTG	417	cis-acting element involved in the abscisic acid responsiveness
McaTCP5b	ABRE	ACGTG	2963	cis-acting element involved in the abscisic acid responsiveness
McaTCP5b	TGACG-motif	TGACG	160	cis-acting regulatory element involved in the MeJA-responsiveness
McaTCP5b	G-Box	CACGTT	411	cis-acting regulatory element involved in light responsiveness
McaTCP5b	G-Box	CACGTT	417	cis-acting regulatory element involved in light responsiveness
McaTCP5b	TC-rich repeats	ATTCTCTAAC	1332	cis-acting element involved in defense and stress responsiveness
McaTCP5b	TC-rich repeats	ATTCTCTAAC	1499	cis-acting element involved in defense and stress responsiveness
McaTCP5b	CGTCA-motif	CGTCA	160	cis-acting regulatory element involved in the MeJA-responsiveness
McaTCP5b	G-box	CACGTC	2963	cis-acting regulatory element involved in light responsiveness
McaTCP5b	WUN-motif	AAATTTCCT	1090	wound-responsive element
McaTCP5b	TGA-element	AACGAC	112	auxin-responsive element
McaTCP5b	TGA-element	AACGAC	834	auxin-responsive element
McaTCP5b	TGA-element	AACGAC	1810	auxin-responsive element
McaTCP5b	O2-site	GATGA(C/T)(A/G)TG(A/G)	199	cis-acting regulatory element involved in zein metabolism regulation
McaTCP5b	O2-site	GTTGACGTGA	2405	cis-acting regulatory element involved in zein metabolism regulation
McaTCP5b	O2-site	GATGACATGG	2818	cis-acting regulatory element involved in zein metabolism regulation
McaTCP5b	O2-site	GATGATGTGG	2953	cis-acting regulatory element involved in zein metabolism regulation
McaTCP5b	GARE-motif	TCTGTTG	3030	gibberellin-responsive element
McaTCP5b	P-box	CCTTTTG	396	gibberellin-responsive element
McaTCP5b	P-box	CCTTTTG	591	gibberellin-responsive element
McaTCP5c	TGA-element	AACGAC	2603	auxin-responsive element
McaTCP5c	AuxRR-core	GGTCCAT	2499	cis-acting regulatory element involved in auxin responsiveness
McaTCP5c	G-box	CACGAC	224	cis-acting regulatory element involved in light responsiveness
McaTCP5c	TC-rich repeats	GTTTTCTTAC	295	cis-acting element involved in defense and stress responsiveness
McaTCP5c	CGTCA-motif	CGTCA	256	cis-acting regulatory element involved in the MeJA-responsiveness
McaTCP5c	CGTCA-motif	CGTCA	2509	cis-acting regulatory element involved in the MeJA-responsiveness
McaTCP5c	CGTCA-motif	CGTCA	2804	cis-acting regulatory element involved in the MeJA-responsiveness
McaTCP5c	P-box	CCTTTTG	190	gibberellin-responsive element
McaTCP5c	O2-site	GATGATGTGG	3204	cis-acting regulatory element involved in zein metabolism regulation
McaTCP5c	TGACG-motif	TGACG	256	cis-acting regulatory element involved in the MeJA-responsiveness
McaTCP5c	TGACG-motif	TGACG	2509	cis-acting regulatory element involved in the MeJA-responsiveness
McaTCP5c	TGACG-motif	TGACG	2804	cis-acting regulatory element involved in the MeJA-responsiveness
McaTCP5c	ABRE	ACGTG	116	cis-acting element involved in the abscisic acid responsiveness
McaTCP5c	ABRE	GCAACGTGTC	1184	cis-acting element involved in the abscisic acid responsiveness
McaTCP5c	LTR	CCGAAA	382	cis-acting element involved in low-temperature responsiveness
McaTCP5c	LTR	CCGAAA	522	cis-acting element involved in low-temperature responsiveness
McaTCP5c	LTR	CCGAAA	2662	cis-acting element involved in low-temperature responsiveness
McaTCP5c	MBS	CAACTG	2391	MYB binding site involved in drought-inducibility
McaTCP5c	TCA-element	CCATCTTTTT	1868	cis-acting element involved in salicylic acid responsiveness
McaTCP5c	G-Box	CACGTT	116	cis-acting regulatory element involved in light responsiveness
McaTCP6	G-Box	CACGTT	437	cis-acting regulatory element involved in light responsiveness
McaTCP6	G-Box	CACGTT	981	cis-acting regulatory element involved in light responsiveness
McaTCP6	G-Box	CACGTG	1713	cis-acting regulatory element involved in light responsiveness
McaTCP6	TCA-element	CCATCTTTTT	1763	cis-acting element involved in salicylic acid responsiveness
McaTCP6	TCA-element	CCATCTTTTT	1995	cis-acting element involved in salicylic acid responsiveness
McaTCP6	G-box	GCCACGTGGA	1426	cis-acting regulatory element involved in light responsiveness
McaTCP6	G-box	ACACGTGT	1712	cis-acting regulatory element involved in light responsiveness
McaTCP6	G-box	CACGTG	1713	cis-acting regulatory element involved in light responsiveness
McaTCP6	G-box	CACGTC	1886	cis-acting regulatory element involved in light responsiveness
McaTCP6	G-box	CAGACGTGGCA	2306	cis-acting regulatory element involved in light responsiveness
McaTCP6	G-box	CACGTC	2309	cis-acting regulatory element involved in light responsiveness
McaTCP6	G-box	CACGTC	2481	cis-acting regulatory element involved in light responsiveness
McaTCP6	TC-rich repeats	ATTCTCTAAC	1827	cis-acting element involved in defense and stress responsiveness
McaTCP6	TATC-box	TATCCCA	1563	cis-acting element involved in gibberellin-responsiveness
McaTCP6	CGTCA-motif	CGTCA	146	cis-acting regulatory element involved in the MeJA-responsiveness
McaTCP6	CGTCA-motif	CGTCA	361	cis-acting regulatory element involved in the MeJA-responsiveness
McaTCP6	CGTCA-motif	CGTCA	506	cis-acting regulatory element involved in the MeJA-responsiveness
McaTCP6	CGTCA-motif	CGTCA	626	cis-acting regulatory element involved in the MeJA-responsiveness
McaTCP6	CGTCA-motif	CGTCA	1422	cis-acting regulatory element involved in the MeJA-responsiveness
McaTCP6	CGTCA-motif	CGTCA	1720	cis-acting regulatory element involved in the MeJA-responsiveness
McaTCP6	CGTCA-motif	CGTCA	1950	cis-acting regulatory element involved in the MeJA-responsiveness
McaTCP6	CGTCA-motif	CGTCA	2480	cis-acting regulatory element involved in the MeJA-responsiveness
McaTCP6	TGA-element	AACGAC	1310	auxin-responsive element
McaTCP6	TGACG-motif	TGACG	146	cis-acting regulatory element involved in the MeJA-responsiveness
McaTCP6	TGACG-motif	TGACG	361	cis-acting regulatory element involved in the MeJA-responsiveness
McaTCP6	TGACG-motif	TGACG	506	cis-acting regulatory element involved in the MeJA-responsiveness
McaTCP6	TGACG-motif	TGACG	626	cis-acting regulatory element involved in the MeJA-responsiveness
McaTCP6	TGACG-motif	TGACG	1422	cis-acting regulatory element involved in the MeJA-responsiveness
McaTCP6	TGACG-motif	TGACG	1720	cis-acting regulatory element involved in the MeJA-responsiveness
McaTCP6	TGACG-motif	TGACG	1950	cis-acting regulatory element involved in the MeJA-responsiveness
McaTCP6	TGACG-motif	TGACG	2480	cis-acting regulatory element involved in the MeJA-responsiveness
McaTCP6	AuxRR-core	GGTCCAT	481	cis-acting regulatory element involved in auxin responsiveness
McaTCP6	ABRE	AACCCGG	280	cis-acting element involved in the abscisic acid responsiveness
McaTCP6	ABRE	ACGTG	437	cis-acting element involved in the abscisic acid responsiveness
McaTCP6	ABRE	ACGTG	982	cis-acting element involved in the abscisic acid responsiveness
McaTCP6	ABRE	GACACGTGGC	1711	cis-acting element involved in the abscisic acid responsiveness
McaTCP6	ABRE	CACGTG	1713	cis-acting element involved in the abscisic acid responsiveness
McaTCP6	ABRE	ACGTG	1714	cis-acting element involved in the abscisic acid responsiveness
McaTCP6	ABRE	ACGTG	1886	cis-acting element involved in the abscisic acid responsiveness
McaTCP6	ABRE	ACGTG	2309	cis-acting element involved in the abscisic acid responsiveness
McaTCP6	ABRE	ACGTG	2482	cis-acting element involved in the abscisic acid responsiveness
McaTCP6	MBS	CAACTG	2541	MYB binding site involved in drought-inducibility
McaTCP6	MBS	CAACTG	2601	MYB binding site involved in drought-inducibility
McaTCP6	MBS	CAACTG	2619	MYB binding site involved in drought-inducibility
McaTCP7a	P-box	CCTTTTG	1554	gibberellin-responsive element
McaTCP7a	O2-site	GATGACATGG	1999	cis-acting regulatory element involved in zein metabolism regulation
McaTCP7a	G-Box	TCCACATGGCA	53	cis-acting regulatory element involved in light responsiveness
McaTCP7a	G-Box	CACGTT	1572	cis-acting regulatory element involved in light responsiveness
McaTCP7a	GARE-motif	TCTGTTG	471	gibberellin-responsive element
McaTCP7a	LTR	CCGAAA	146	cis-acting element involved in low-temperature responsiveness
McaTCP7a	LTR	CCGAAA	687	cis-acting element involved in low-temperature responsiveness
McaTCP7a	LTR	CCGAAA	759	cis-acting element involved in low-temperature responsiveness
McaTCP7a	TGA-element	AACGAC	1060	auxin-responsive element
McaTCP7a	TGACG-motif	TGACG	611	cis-acting regulatory element involved in the MeJA-responsiveness
McaTCP7a	TGACG-motif	TGACG	1607	cis-acting regulatory element involved in the MeJA-responsiveness
McaTCP7a	TGACG-motif	TGACG	2075	cis-acting regulatory element involved in the MeJA-responsiveness
McaTCP7a	TGACG-motif	TGACG	2198	cis-acting regulatory element involved in the MeJA-responsiveness
McaTCP7a	TGACG-motif	TGACG	2444	cis-acting regulatory element involved in the MeJA-responsiveness
McaTCP7a	ABRE	ACGTG	264	cis-acting element involved in the abscisic acid responsiveness
McaTCP7a	ABRE	ACGTG	271	cis-acting element involved in the abscisic acid responsiveness
McaTCP7a	ABRE	ACGTG	1572	cis-acting element involved in the abscisic acid responsiveness
McaTCP7a	ABRE	ACGTG	2669	cis-acting element involved in the abscisic acid responsiveness
McaTCP7a	CGTCA-motif	CGTCA	611	cis-acting regulatory element involved in the MeJA-responsiveness
McaTCP7a	CGTCA-motif	CGTCA	1607	cis-acting regulatory element involved in the MeJA-responsiveness
McaTCP7a	CGTCA-motif	CGTCA	2075	cis-acting regulatory element involved in the MeJA-responsiveness
McaTCP7a	CGTCA-motif	CGTCA	2198	cis-acting regulatory element involved in the MeJA-responsiveness
McaTCP7a	CGTCA-motif	CGTCA	2444	cis-acting regulatory element involved in the MeJA-responsiveness
McaTCP7a	TATC-box	TATCCCA	2626	cis-acting element involved in gibberellin-responsiveness
McaTCP7a	TCA-element	CCATCTTTTT	1010	cis-acting element involved in salicylic acid responsiveness
McaTCP7a	G-box	CACGTC	263	cis-acting regulatory element involved in light responsiveness
McaTCP7a	G-box	CACGTC	270	cis-acting regulatory element involved in light responsiveness
McaTCP7a	G-box	CACGAC	1935	cis-acting regulatory element involved in light responsiveness
McaTCP7a	G-box	CACGTC	2669	cis-acting regulatory element involved in light responsiveness
McaTCP7b	TCA-element	TCAGAAGAGG	616	cis-acting element involved in salicylic acid responsiveness
McaTCP7b	LTR	CCGAAA	1530	cis-acting element involved in low-temperature responsiveness
McaTCP7b	MBS	CAACTG	257	MYB binding site involved in drought-inducibility
McaTCP7b	TGACG-motif	TGACG	50	cis-acting regulatory element involved in the MeJA-responsiveness
McaTCP7b	TGACG-motif	TGACG	293	cis-acting regulatory element involved in the MeJA-responsiveness
McaTCP7b	TGACG-motif	TGACG	576	cis-acting regulatory element involved in the MeJA-responsiveness
McaTCP7b	TGACG-motif	TGACG	678	cis-acting regulatory element involved in the MeJA-responsiveness
McaTCP7b	TGACG-motif	TGACG	1128	cis-acting regulatory element involved in the MeJA-responsiveness
McaTCP7b	TGACG-motif	TGACG	1635	cis-acting regulatory element involved in the MeJA-responsiveness
McaTCP7b	TGACG-motif	TGACG	2033	cis-acting regulatory element involved in the MeJA-responsiveness
McaTCP7b	TGACG-motif	TGACG	2058	cis-acting regulatory element involved in the MeJA-responsiveness
McaTCP7b	TGACG-motif	TGACG	2444	cis-acting regulatory element involved in the MeJA-responsiveness
McaTCP7b	ABRE	ACGTG	587	cis-acting element involved in the abscisic acid responsiveness
McaTCP7b	ABRE	ACGTG	676	cis-acting element involved in the abscisic acid responsiveness
McaTCP7b	ABRE	CACGTG	736	cis-acting element involved in the abscisic acid responsiveness
McaTCP7b	ABRE	ACGTG	737	cis-acting element involved in the abscisic acid responsiveness
McaTCP7b	ABRE	ACGTG	799	cis-acting element involved in the abscisic acid responsiveness
McaTCP7b	ABRE	GACACGTGGC	812	cis-acting element involved in the abscisic acid responsiveness
McaTCP7b	ABRE	ACGTG	1740	cis-acting element involved in the abscisic acid responsiveness
McaTCP7b	TGA-box	TGACGTAA	1125	part of an auxin-responsive element
McaTCP7b	G-Box	CACGTT	586	cis-acting regulatory element involved in light responsiveness
McaTCP7b	G-Box	CACGTG	736	cis-acting regulatory element involved in light responsiveness
McaTCP7b	TC-rich repeats	GTTTTCTTAC	1669	cis-acting element involved in defense and stress responsiveness
McaTCP7b	CGTCA-motif	CGTCA	50	cis-acting regulatory element involved in the MeJA-responsiveness
McaTCP7b	CGTCA-motif	CGTCA	293	cis-acting regulatory element involved in the MeJA-responsiveness
McaTCP7b	CGTCA-motif	CGTCA	576	cis-acting regulatory element involved in the MeJA-responsiveness
McaTCP7b	CGTCA-motif	CGTCA	678	cis-acting regulatory element involved in the MeJA-responsiveness
McaTCP7b	CGTCA-motif	CGTCA	1128	cis-acting regulatory element involved in the MeJA-responsiveness
McaTCP7b	CGTCA-motif	CGTCA	1635	cis-acting regulatory element involved in the MeJA-responsiveness
McaTCP7b	CGTCA-motif	CGTCA	2033	cis-acting regulatory element involved in the MeJA-responsiveness
McaTCP7b	CGTCA-motif	CGTCA	2058	cis-acting regulatory element involved in the MeJA-responsiveness
McaTCP7b	CGTCA-motif	CGTCA	2444	cis-acting regulatory element involved in the MeJA-responsiveness
McaTCP7b	G-box	CACGAC	106	cis-acting regulatory element involved in light responsiveness
McaTCP7b	G-box	CACGAC	313	cis-acting regulatory element involved in light responsiveness
McaTCP7b	G-box	CACGTC	676	cis-acting regulatory element involved in light responsiveness
McaTCP7b	G-box	CACGTG	736	cis-acting regulatory element involved in light responsiveness
McaTCP7b	G-box	CACGAC	779	cis-acting regulatory element involved in light responsiveness
McaTCP7b	G-box	CACGTC	799	cis-acting regulatory element involved in light responsiveness
McaTCP7b	G-box	CACGAC	1455	cis-acting regulatory element involved in light responsiveness
McaTCP7b	G-box	TACGTG	1739	cis-acting regulatory element involved in light responsiveness
McaTCP7b	TGA-element	AACGAC	4	auxin-responsive element
McaTCP7b	TGA-element	AACGAC	1233	auxin-responsive element
McaTCP7b	O2-site	GATGACATGG	1999	cis-acting regulatory element involved in zein metabolism regulation
McaTCP8	GARE-motif	TCTGTTG	1301	gibberellin-responsive element
McaTCP8	O2-site	GATGACATGG	410	cis-acting regulatory element involved in zein metabolism regulation
McaTCP8	G-box	TACGTG	999	cis-acting regulatory element involved in light responsiveness
McaTCP8	G-box	CACGAC	1779	cis-acting regulatory element involved in light responsiveness
McaTCP8	G-box	CACGAC	3273	cis-acting regulatory element involved in light responsiveness
McaTCP8	CGTCA-motif	CGTCA	2740	cis-acting regulatory element involved in the MeJA-responsiveness
McaTCP8	CGTCA-motif	CGTCA	2773	cis-acting regulatory element involved in the MeJA-responsiveness
McaTCP8	CGTCA-motif	CGTCA	3064	cis-acting regulatory element involved in the MeJA-responsiveness
McaTCP8	G-Box	CACGTT	2835	cis-acting regulatory element involved in light responsiveness
McaTCP8	TGACG-motif	TGACG	2740	cis-acting regulatory element involved in the MeJA-responsiveness
McaTCP8	TGACG-motif	TGACG	2773	cis-acting regulatory element involved in the MeJA-responsiveness
McaTCP8	TGACG-motif	TGACG	3064	cis-acting regulatory element involved in the MeJA-responsiveness
McaTCP8	ABRE	ACGTG	999	cis-acting element involved in the abscisic acid responsiveness
McaTCP8	ABRE	ACGTG	2836	cis-acting element involved in the abscisic acid responsiveness
McaTCP8	MBS	CAACTG	2316	MYB binding site involved in drought-inducibility
McaTCP9	G-Box	CACGTT	1787	cis-acting regulatory element involved in light responsiveness
McaTCP9	LTR	CCGAAA	473	cis-acting element involved in low-temperature responsiveness
McaTCP9	TGACG-motif	TGACG	390	cis-acting regulatory element involved in the MeJA-responsiveness
McaTCP9	TGACG-motif	TGACG	2512	cis-acting regulatory element involved in the MeJA-responsiveness
McaTCP9	ABRE	ACGTG	488	cis-acting element involved in the abscisic acid responsiveness
McaTCP9	ABRE	AACCCGG	1125	cis-acting element involved in the abscisic acid responsiveness
McaTCP9	ABRE	ACGTG	1787	cis-acting element involved in the abscisic acid responsiveness
McaTCP9	TCA-element	CCATCTTTTT	1344	cis-acting element involved in salicylic acid responsiveness
McaTCP9	P-box	CCTTTTG	1957	gibberellin-responsive element
McaTCP9	O2-site	GATGATGTGG	784	cis-acting regulatory element involved in zein metabolism regulation
McaTCP9	GARE-motif	TCTGTTG	850	gibberellin-responsive element
McaTCP9	GARE-motif	TCTGTTG	1132	gibberellin-responsive element
McaTCP9	TGA-element	AACGAC	1570	auxin-responsive element
McaTCP9	TGA-element	AACGAC	2274	auxin-responsive element
McaTCP9	AuxRR-core	GGTCCAT	1891	cis-acting regulatory element involved in auxin responsiveness
McaTCP9	TC-rich repeats	GTTTTCTTAC	1419	cis-acting element involved in defense and stress responsiveness
McaTCP9	CGTCA-motif	CGTCA	390	cis-acting regulatory element involved in the MeJA-responsiveness
McaTCP9	CGTCA-motif	CGTCA	2512	cis-acting regulatory element involved in the MeJA-responsiveness
McaTCP9	G-box	CACGAC	292	cis-acting regulatory element involved in light responsiveness
McaTCP9	G-box	TACGTG	487	cis-acting regulatory element involved in light responsiveness

## Sheet: Table S2
Table S2. Blast results of 24 TCP genes in Arabidopsis with corresponding genes in M. candidum
AGI	MGI
AT1G67260	mc04385
AT4G18390	mc39347
AT1G53230	mc35198
AT3G15030	mc35198
AT5G60970	mc31909
AT5G41030	mc22636
AT5G23280	mc02475
AT1G58100	mc33733
AT2G45680	mc27840
AT2G31070	mc25907
AT2G37000	mc31970
AT1G68800	mc38346
AT3G02150	mc33905
AT3G47620	mc31970
AT1G69690	mc31970
AT3G45150	mc11865
AT5G08070	mc31909
AT3G18550	mc38346
AT5G51910	mc27840
AT3G27010	mc17090
AT5G08330	mc02475
AT1G72010	mc01111
AT1G35560	mc33733
AT1G30210	mc27663

## Sheet: Table S3
Table S3. Primers used in qRT-PCR
Primer ID	Primers sequence (5'->3')	PCR products length	PCR amplification efficiency
McTCP1-F	ACCGAGCGGATCTTCTGG	138bp	0.85
McTCP1-R	TCACCCTCCTGTCCCTCA
McTCP2a-F	CGTGAACACTACGACAACATCA	265bp	0.93
McTCP2a-R	GAAATGATGTGGTGGCAGGT
McTCP3-F	ACTTTGTACTGAAGAAGGAAAGCC	77bp	1.05
McTCP3-R	AAGGCTGAAGTGGTGATGATTC
McTCP4a-F	CAGGTAGGTTGAGGACTAGAAGG	147bp	1.05
McTCP4a-R	AGAGACGGACACGACAGTCC
McTCP5a-F	CTCACTCATCATCATCATCATCAGT	158bp	1.25
McTCP5a-R	ATGAAGGCTGGATGGCATTA
McTCP6-F	ACCATCCAGTGGCTCCTC	172bp	1.15
McTCP6-R	CGTGACTTCCACCAGAAATCC
McTCP7a-F	CCGGTCGCCAGATATACTAAATATA	267bp	0.85
McTCP7a-R	CAGCCTAATGTTGAATCACGAAT
McTCP8-F	AGCAGCAGCCACCAACA	162bp	1.13
McTCP8-R	GCGATGGAAGTGGACGTAGTA
McTCP9-F	GCTAAAGATCCCGACATCCTTTA	185bp	1.11
McTCP9-R	GATACAGCCGCTTATGTAGCG
McTCP10-F	AACTCGACCACAATTAATCGG	91bp	0.99
McTCP10-R	CTCTTTATGATCTGCCCTCTC
McTCP11-F	TCCAGCAACAGCAACACC	123bp	1.1
McTCP11-R	TGTAAGGGGAGGCAGCC
McTCP12a-F	CTCTGACGACTTCGGTTGC	109bp	1.06
McTCP12a-R	TGGTTGCAGATTCCGTTG
McTCP13-F	AGTCGTGGATTAGGTCTCTGGA	162bp	1.08
McTCP13-R	GCCTATCCTGAAGATCATACAACTG
McTCP14-F	ACCATCTCCACCACCACC	124bp	1.39
McTCP14-R	TAAGGGGAGGAGGAGGAGG
McTCP16-F	AGGAAGAGGGAAATGGATCAG	169bp	1.31
McTCP16-R	CCTTAGTTCTCATTCCTCAATCCTC
McTCP17-F	CAAAGTAAAGGGGATCGGAAT	113bp	1.33
McTCP17-R	CAATCATAACTTATAACTCCGTCCG
McTCP18-F	TAACTTCAATGACCCAGAAGGAG	103bp	1.19
McTCP18-R	CTGATTCTGCTGTTGTTTGAGTT
McTCP19a-F	AACAACAACAATGGCCGC	226bp	1.37
McTCP19a-R	GAGCTGGAAGATGCGAGC
McTCP20-F	ATTAATGGATGAGGGGACAGG	154bp	1.35
McTCP20-R	TCCTCAATCCCCCATTCC
McTCP21-F	GCCAAGATTTGCTGCACTAC	135bp	0.93
McTCP21-R	TCATTTGGACATCAACAGACAG
McTCP22-F	CTTCTTCTCCTTCTCCTTCTTCCTA	172bp	0.94
McTCP22-R	TGGTGGTGGTAGTGGCTG
McTCP24-F	AGAGTCACCCACACAGACACG	129bp	0.83
McTCP24-R	AACTTTAGGGAAACCCACATCG
αTubulin-F	GCGTTGGAAGTGGGTCTG	181bp	0.9
αTubulin-R	GAAGGTCCCTCCGAACC
